# Supplementary material for: RAPIDSNPs: A new computational pipeline for rapidly identifying key genetic variants reveals previously unidentified SNPs that are significantly associated with individual platelet responses
Source: PLoS One. 2017 Apr 25;12(4):e0175957. doi: 10.1371/journal.pone.0175957 (PMC5404774; doi:10.1371/journal.pone.0175957)
Supplement: S3 Table — (XLSX) [file pone.0175957.s003.xlsx]

## Sheet: Sheet1
	S3 Table
	The frequency table for the selected PA platelet response associated significant SNP in each iteration based on the RF ntrees
	SNP’s frequency of appearing in the models	SNP’s Id	Iteration number	RF + Model Name
	1	rs3212391	1	Stepwise
	2	rs6141803	1	Stepwise
	3	rs2292867	1	Stepwise
	4	rs6442895	1	Stepwise
	5	rs12592919	1	Stepwise
	6	rs2292867	1	Ridge
	7	rs6442895	1	Ridge
	8	rs12592919	1	Ridge
	9	rs6442896	1	Ridge
	10	rs3212386	1	Lasso
	11	rs6141803	1	Lasso
	12	rs2292867	1	Lasso
	13	rs12592919	1	Lasso
	14	rs6442896	1	Lasso
	15	rs30091	1	Lasso
	16	rs3212391	1	Boruta
	17	rs6141803	1	Boruta
	18	rs26682	1	Boruta
	19	rs246410	1	Boruta
	20	rs6442895	1	Boruta
	21	rs138011	1	Boruta
	22	rs6894884	1	Boruta
	23	rs6442896	1	Boruta
	24	rs3212430	1	Boruta
	25	rs3212418	1	Boruta
	26	rs6895049	1	Boruta
	27	rs3212433	1	Boruta
	28	rs3212391	2	Stepwise
	29	rs3730051	2	Stepwise
	30	rs6442896	2	Stepwise
	31	rs6141803	2	Stepwise
	32	rs1527480	2	Stepwise
	33	rs2300065	2	Stepwise
	34	rs6442896	2	Ridge
	35	rs3730051	2	Ridge
	36	rs2300065	2	Ridge
	37	rs1527480	2	Ridge
	38	rs6141803	2	Lasso
	39	rs3730051	2	Lasso
	40	rs2300065	2	Lasso
	41	rs1527480	2	Lasso
	42	rs6136	2	Lasso
	43	rs6895049	2	Lasso
	44	rs6141803	2	Boruta
	45	rs6442895	2	Boruta
	46	rs6442896	2	Boruta
	47	rs6433658	2	Boruta
	48	rs17041401	2	Boruta
	49	rs138011	2	Boruta
	50	rs3212391	2	Boruta
	51	rs17760545	2	Boruta
	52	rs3212386	2	Boruta
	53	rs2424905	2	Boruta
	54	rs2424895	2	Boruta
	55	rs1527480	2	Boruta
	56	rs3212391	3	Stepwise
	57	rs3730051	3	Stepwise
	58	rs6442896	3	Stepwise
	59	rs1527480	3	Stepwise
	60	rs8033381	3	Stepwise
	61	rs11637556	3	Stepwise
	62	rs6141803	3	Ridge
	63	rs3730051	3	Ridge
	64	rs6442896	3	Ridge
	65	rs1527480	3	Ridge
	66	rs11637556	3	Ridge
	67	rs8033381	3	Ridge
	68	rs10420358	3	Ridge
	69	rs6141803	3	Lasso
	70	rs3730051	3	Lasso
	71	rs6442896	3	Lasso
	72	rs1527480	3	Lasso
	73	rs8033381	3	Lasso
	74	rs11742558	3	Lasso
	75	rs2473277	3	Lasso
	76	rs1063116	3	Lasso
	77	rs11637556	3	Lasso
	78	rs6141803	3	Boruta
	79	rs6442895	3	Boruta
	80	rs6442896	3	Boruta
	81	rs6433658	3	Boruta
	82	rs17041401	3	Boruta
	83	rs3212391	3	Boruta
	84	rs17760545	3	Boruta
	85	rs11742558	3	Boruta
	86	rs7568033	3	Boruta
	87	rs397454	3	Boruta
	88	rs26682	3	Boruta
	89	rs33443	3	Boruta
	90	rs6894884	3	Boruta
	91	rs16865105	3	Boruta
	92	rs6442896	4	Stepwise
	94	rs3212391	4	Stepwise
	95	rs3730051	4	Stepwise
	96	rs6141803	4	Stepwise
	97	rs1527480	4	Stepwise
	98	rs8033381	4	Stepwise
	99	rs14138	4	Stepwise
	100	rs6141803	4	Ridge
	101	rs6442896	4	Ridge
	102	rs3730051	4	Ridge
	103	rs10420358	4	Ridge
	104	rs14138	4	Ridge
	105	rs1527480	4	Ridge
	106	rs12709458	4	Ridge
	107	rs8033381	4	Ridge
	108	rs6141803	4	Lasso
	109	rs6442896	4	Lasso
	110	rs3730051	4	Lasso
	111	rs1527480	4	Lasso
	112	rs14138	4	Lasso
	113	rs10061730	4	Lasso
	114	rs12709458	4	Lasso
	115	rs11637556	4	Lasso
	116	rs8033381	4	Lasso
	117	rs10420358	4	Lasso
	118	rs6141803	4	Boruta
	119	rs6442896	4	Boruta
	120	rs6433658	4	Boruta
	121	rs6442895	4	Boruta
	122	rs3212391	4	Boruta
	123	rs17041401	4	Boruta
	124	rs3212386	4	Boruta
	125	rs33443	4	Boruta
	126	rs6895049	4	Boruta
	127	rs2424895	4	Boruta
	128	rs26682	4	Boruta
	129	rs3212418	4	Boruta
	130	rs2424905	4	Boruta
	131	rs7568033	4	Boruta
	132	rs17760545	4	Boruta
	133	rs246410	4	Boruta
	134	rs16865105	4	Boruta
