# Supplementary material for: RAPIDSNPs: A new computational pipeline for rapidly identifying key genetic variants reveals previously unidentified SNPs that are significantly associated with individual platelet responses
Source: PLoS One. 2017 Apr 25;12(4):e0175957. doi: 10.1371/journal.pone.0175957 (PMC5404774; doi:10.1371/journal.pone.0175957)
Supplement: S4 Table — (XLSX) [file pone.0175957.s004.xlsx]

## Sheet: Sheet1
	S4 Table
	The frequency table for the selected FA platelet response associated significant SNP in each iteration based on the RF ntrees
	SNP’s frequency of appearance in the models	SNP’s Id	Iteration number	RF + Model Name
	1	rs1388622	1	Stepwise
	2	rs11637556	1	Stepwise
	3	rs10499858	1	Stepwise
	4	rs10974955	1	Stepwise
	5	rs1866047	1	Stepwise
	6	rs1491978	1	Stepwise
	7	rs11637556	1	Ridge
	8	rs10974955	1	Ridge
	9	rs1866047	1	Ridge
	10	rs11637556	1	Lasso
	11	rs10499858	1	Lasso
	12	rs1388622	1	Lasso
	13	rs1491978		Lasso
	14	rs10974955	1	Lasso
	15	rs1866047	1	Lasso
	16	rs10499858	1	Boruta
	17	rs1491978	1	Boruta
	18	rs11637556	1	Boruta
	19	rs1388622	1	Boruta
	20	rs17204437	1	Boruta
	21	rs1866047	1	Boruta
	22	rs2296275	1	Boruta
	23	rs1388622	2	Stepwise
	24	rs11637556	2	Stepwise
	25	rs2071676	2	Stepwise
	26	rs10499858	2	Stepwise
	27	rs10974955	2	Stepwise
	28	rs8192827	2	Stepwise
	29	rs11637556	2	Ridge
	30	rs10974955	2	Ridge
	31	rs9895150	2	Ridge
	32	rs1388622	2	Ridge
	33	rs10499858	2	Ridge
	34	rs11637556	2	Lasso
	35	rs1388622	2	Lasso
	36	rs2071676	2	Lasso
	37	rs10499858	2	Lasso
	38	rs10974955	2	Lasso
	39	rs9895150	2	Lasso
	40	rs1388622	2	Boruta
	41	rs11637556	2	Boruta
	42	rs6787801	2	Boruta
	43	rs17204437	2	Boruta
	44	rs2071676	2	Boruta
	45	rs1537593	2	Boruta
	46	rs3742633	2	Boruta
	47	rs1866047	2	Boruta
	48	rs1038639	2	Boruta
	49	rs1491978	3	Stepwise
	50	rs11637556	3	Stepwise
	51	rs10974955	3	Stepwise
	52	rs10499858	3	Stepwise
	53	rs2290890	3	Stepwise
	54	rs12910751	3	Stepwise
	55	rs1038639	3	Ridge
	56	rs11637556	3	Ridge
	57	rs10974955	3	Ridge
	58	rs12910751	3	Ridge
	59	rs11637556	3	Lasso
	60	rs1491978	3	Lasso
	61	rs10974955	3	Lasso
	62	rs2290890	3	Lasso
	63	rs12910751	3	Lasso
	64	rs10499858	3	Lasso
	65	rs1491978	3	Boruta
	66	rs1038639	3	Boruta
	67	rs11637556	3	Boruta
	68	rs6787801	3	Boruta
	69	rs1537593	3	Boruta
	70	rs17204437	3	Boruta
	71	rs9641866	3	Boruta
	72	rs10499858	3	Boruta
	73	rs1388622	4	Stepwise
	74	rs11637556	4	Stepwise
	75	rs10499858	4	Stepwise
	76	rs2071676	4	Stepwise
	77	rs7034539	4	Stepwise
	78	rs3742633	4	Stepwise
	79	rs41282607	4	Stepwise
	80	rs11637556	4	Ridge
	81	rs7034539	4	Ridge
	82	rs1038639	4	Ridge
	83	rs41305272	4	Ridge
	84	rs41282607	4	Ridge
	85	rs9895150	4	Ridge
	86	rs7180408	4	Ridge
	87	rs11637556	4	Lasso
	88	rs3736101	4	Lasso
	89	rs2071676	4	Lasso
	90	rs9895150	4	Lasso
	91	rs1038639	4	Lasso
	92	rs41305272	4	Lasso
	93	rs41282607	4	Lasso
	94	rs304076	4	Lasso
	95	rs7034539	4	Lasso
	96	rs17204437	4	Lasso
	97	rs1537593	4	Lasso
	98	rs3742633	4	Lasso
	99	rs11637556	4	Boruta
	100	rs1491978	4	Boruta
	101	rs1537593	4	Boruta
	102	rs6787801	4	Boruta
	103	rs1038639	4	Boruta
	104	rs2071676	4	Boruta
	105	rs17204437	4	Boruta
	106	rs41305272	4	Boruta
	107	rs41282607	4	Boruta
	108	rs10499858	4	Boruta
	109	rs1388622	4	Boruta
	110	rs3173798	4	Boruta
