# Supplementary material for: RAPIDSNPs: A new computational pipeline for rapidly identifying key genetic variants reveals previously unidentified SNPs that are significantly associated with individual platelet responses
Source: PLoS One. 2017 Apr 25;12(4):e0175957. doi: 10.1371/journal.pone.0175957 (PMC5404774; doi:10.1371/journal.pone.0175957)
Supplement: S5 Table — (XLSX) [file pone.0175957.s005.xlsx]

## Sheet: Sheet1
	S5 Table
	The frequency table for the selected for selected artificial simulated SNPs
	Artificial SNP’s frequency of appearing in the models	Artificial SNP’s Id	Iteration number	RF + Model Name
	1	X1306	1	Stepwise
	2	X1112	1	Stepwise
	3	X485	1	Stepwise
	4	X967	1	Stepwise
	5	X56	1	Stepwise
	6	X956	1	Stepwise
	7	X1306	1	Ridge
	8	X1112	1	Ridge
	9	X56	1	Ridge
	10	X967	1	Ridge
	11	X989	1	Ridge
	12	X859	1	Ridge
	13	X485	1	Ridge
	14	X1204	1	Ridge
	15	X956	1	Ridge
	16	X1306	1	Lasso
	17	X1112	1	Lasso
	18	X56	1	Lasso
	19	X967	1	Lasso
	20	X859	1	Lasso
	21	X485	1	Lasso
	22	X956	1	Lasso
	23	X1361	1	Lasso
	24	X1306	1	Boruta
	25	X1203	1	Boruta
	26	X760	1	Boruta
	27	X1112	1	Boruta
	28	X56	1	Boruta
	29	X485	1	Boruta
	30	X94	1	Boruta
	31	X956	1	Boruta
	32	X1306	2	Stepwise
	33	X263	2	Stepwise
	34	X485	2	Stepwise
	35	X311	2	Stepwise
	36	X56	2	Stepwise
	37	X658	2	Stepwise
	38	X242	2	Stepwise
	39	X1306	2	Ridge
	40	X1112	2	Ridge
	41	X1203	2	Ridge
	42	X429	2	Ridge
	43	X263	2	Ridge
	44	X1324	2	Ridge
	45	X658	2	Ridge
	46	X242	2	Ridge
	47	X311	2	Ridge
	48	X1306	2	Lasso
	49	X1112	2	Lasso
	50	X56	2	Lasso
	51	X263	2	Lasso
	52	X429	2	Lasso
	53	X1324	2	Lasso
	54	X658	2	Lasso
	55	X877	2	Lasso
	56	X242	2	Lasso
	57	X485	2	Lasso
	58	X311	2	Lasso
	59	X1306	2	Boruta
	60	X1112	2	Boruta
	61	X760	2	Boruta
	62	X263	2	Boruta
	63	X1306	3	Stepwise
	64	X92	3	Stepwise
	65	X1112	3	Stepwise
	66	X1	3	Stepwise
	67	X56	3	Stepwise
	68	X658	3	Stepwise
	69	X859	3	Stepwise
	70	X808	3	Stepwise
	71	X1306	3	Ridge
	72	X92	3	Ridge
	73	X1112	3	Ridge
	74	X56	3	Ridge
	75	X829	3	Ridge
	76	X859	3	Ridge
	77	X956	3	Ridge
	78	X1	3	Ridge
	79	X311	3	Ridge
	80	X242	3	Ridge
	81	X164	3	Ridge
	82	X1194	3	Ridge
	83	X658	3	Ridge
	84	X1306	3	Lasso
	85	X92	3	Lasso
	86	X263	3	Lasso
	87	X1	3	Lasso
	88	X1371	3	Lasso
	89	X1112	3	Lasso
	90	X56	3	Lasso
	91	X829	3	Lasso
	92	X859	3	Lasso
	93	X124	3	Lasso
	94	X623	3	Lasso
	95	X1194	3	Lasso
	96	X932	3	Lasso
	97	X1306	4	Stepwise
	98	X92	4	Stepwise
	99	X1112	4	Stepwise
	100	X808	4	Stepwise
	101	X859	4	Stepwise
	102	X263	4	Stepwise
	103	X1306	4	Ridge
	104	X1112	4	Ridge
	105	X92	4	Ridge
	106	X1203	4	Ridge
	107	X829	4	Ridge
	108	X242	4	Ridge
	109	X56	4	Ridge
	110	X859	4	Ridge
	111	X263	4	Ridge
	112	X1051	4	Ridge
	113	X877	4	Ridge
	114	X1306	4	Lasso
	115	X92	4	Lasso
	116	X808	4	Lasso
	117	X1112	4	Lasso
	118	X56	4	Lasso
	119	X829	4	Lasso
	120	X859	4	Lasso
	121	X242	4	Lasso
	122	X847	4	Lasso
	123	X263	4	Lasso
	124	X1051	4	Lasso
	125	X512	4	Lasso
