# Supplementary material for: RAPIDSNPs: A new computational pipeline for rapidly identifying key genetic variants reveals previously unidentified SNPs that are significantly associated with individual platelet responses
Source: PLoS One. 2017 Apr 25;12(4):e0175957. doi: 10.1371/journal.pone.0175957 (PMC5404774; doi:10.1371/journal.pone.0175957)
Supplement: S1 File — (XLS) [file pone.0175957.s012.xls]

## Sheet: Table A
Table A
						PA	PA		FA	FA		PC	PC		FC	FC		minimum
gene	snp	MAF	A1	A2		BETA	P value		BETA	P value		BETA	P value		BETA	P value		P value		Association between platelet functional traits and all single nucleotide polymorphisms (SNPs) mounted onto the bespoke Illumina array. Beta values and p values are shown for the association between 1327 SNPs, in 97 genes, and each functional trait. All association were corrected for the effect of GP6, genotype at rs1613662 and GPVI surface expression. Colour coding indicates the level of signific…
AKT1	rs2498796	0.294769	A	G		-0.1569	0.0225		-0.1082	0.118		-0.06507	0.2284		-0.05106	0.3898		0.0225
AKT1	rs2494734	0.430584	C	G		-0.1074	0.1079		-0.0453	0.5002		0.006699	0.8984		0.04884	0.3966		0.1079
AKT1	rs41307094	0.028169	A	G		-0.2242	0.2487		-0.04597	0.814		0.07464	0.6243		0.2607	0.1185		0.1185
AKT1	rs2494736	0.0604839	C	T		-0.02159	0.8664		0.08978	0.486		-0.1296	0.198		-0.09746	0.3771		0.198
AKT1	rs45531934	0.0804829	T	C		0.04331	0.7109		0.04102	0.7269		0.03695	0.6868		0.04753	0.6367		0.6367
AKT2	rs41275750	0.0663984	C	G		0.1372	0.2988		0.04182	0.7528		0.3246	0.001552		0.2113	0.06234		0.00155
AKT2	rs3730055	0.0679513	A	G		0.1254	0.3332		0.05748	0.6584		0.297	0.003149		0.189	0.08843		0.00315
AKT2	rs3730051	0.252515	C	T		0.1603	0.03095		0.0641	0.3914		-0.03707	0.5247		-0.04002	0.5318		0.03095
AKT2	rs33933140	0.491952	C	T		-0.1178	0.06003		-0.02724	0.6657		-0.05355	0.2753		-0.02503	0.6428		0.06003
AKT2	rs12980468	0.00201207	A	G		-0.2442	0.7302		0.9812	0.1676		0.2767	0.6185		0.455	0.4558		0.1676
AKT2	rs41301963	0.00402414	A	T		0.3196	0.5241		0.05141	0.9188		-0.2389	0.543		-0.008266	0.9847		0.5241
AKT2	rs41306978	0	–	G		NaN
AKT2	rs1804324	0	–	A		NaN
ARHGEF1	rs45580632	0.00301811	C	G		-0.04785	0.9341		0.0479	0.9344		0.8567	0.05769		0.4987	0.3157		0.05769
ARHGEF1	rs41307033	0.0100604	G	T		0.007242	0.9819		0.3857	0.2291		0.1996	0.4249		0.3419	0.2128		0.2128
ARHGEF1	rs41303849	0.00100604	G	C		0.0394	0.9686		0.2247	0.8232		-0.02399	0.9756		0.1636	0.8492		0.8232
ARHGEF1	rs41306984	0	–	G		NaN
BAD	rs34882006	0.0432596	T	C		-0.05352	0.7308		-0.02268	0.8847		-0.09889	0.4172		-0.1602	0.2312		0.2312
BCL2	rs4987845	0.1167	T	C		0.04918	0.628		0.01298	0.8988		0.1328	0.09405		0.1814	0.03696		0.03696
BCL2	rs4987856	0.1167	T	C		0.04918	0.628		0.01298	0.8988		0.1328	0.09405		0.1814	0.03696		0.03696
BCL2	rs41306972	0.00301811	A	G		0.328	0.5709		-0.7237	0.2131		0.1805	0.6905		-0.2226	0.6549		0.2131
BCL2	rs1016860	0.110664	T	C		0.03196	0.7544		-0.1012	0.3244		0.01305	0.8707		-0.04313	0.6244		0.3244
BCL2	rs41301945	0.00503018	A	C		0.2962	0.5096		-0.1405	0.7556		0.2638	0.4531		-0.1596	0.6794		0.4531
BCL2	rs1564483	0.235412	A	G		-0.0396	0.6099		-0.03335	0.669		0.02896	0.6334		0.02072	0.7561		0.6099
BTK	rs2238983	0.0744467	C	T		-0.2068	0.02751		-0.1551	0.1003		-0.1018	0.1676		-0.03483	0.6678		0.02751
BTK	rs7884209	0.127767	C	A		-0.1381	0.0691		-0.1152	0.1316		-0.05655	0.3432		-0.04674	0.4758		0.0691
BTK	rs2855259	0.250503	A	G		-0.003082	0.955		0.06399	0.2438		0.03644	0.3958		0.08329	0.07653		0.07653
BTK	rs12848641	0.156942	C	G		0.1165	0.0813		0.03779	0.5742		0.07039	0.1792		0.02319	0.6875		0.0813
BTK	rs1053870	0.141851	T	G		-0.1055	0.1464		-0.1122	0.1243		-0.05511	0.3338		-0.04916	0.4327		0.1243
BTK	rs3027594	0.10161	G	T		0.04122	0.6082		0.08276	0.3056		0.06849	0.2771		0.09708	0.1604		0.1604
BTK	rs2071222	0.225352	T	C		-0.003144	0.9566		0.004266	0.9415		-0.04149	0.3617		-0.0647	0.195		0.195
BTK	rs2515901	0.226358	T	C		-0.01155	0.8405		0.006352	0.9123		-0.04238	0.3485		-0.06099	0.219		0.219
BTK	rs700	0.480885	T	G		-0.03607	0.453		-0.01839	0.7035		-0.04331	0.2516		-0.0505	0.2235		0.2235
BTK	rs2239461	0.349798	T	C		-0.04908	0.3449		-0.0425	0.4148		0.005716	0.8884		0.008988	0.8408		0.3449
BTK	rs5951303	0.345041	C	T		-0.04963	0.3589		-0.0485	0.3717		-0.01517	0.719		-0.01078	0.8153		0.3589
BTK	rs6621049	0.0636364	T	C		-0.03062	0.785		-0.056	0.6204		0.07984	0.3645		0.02667	0.7825		0.3645
BTK	rs2071223	0.317907	C	T		0.01216	0.8162		0.04282	0.4152		-0.01829	0.6569		-0.0192	0.6712		0.4152
BTK	rs2238985	0.204637	T	G		0.00525	0.9305		0.01534	0.7988		0.03042	0.5187		0.03222	0.5332		0.5187
BTK	rs2071229	0.0623742	A	G		0.02811	0.7963		-0.06864	0.5304		0.03187	0.7088		-0.04542	0.6279		0.5304
BTK	rs1023431	0.103622	T	G		-0.02688	0.7559		-0.05216	0.5482		0.002878	0.9661		-0.01379	0.853		0.5482
CALM1	rs2300499	0.0633803	C	G		0.06798	0.6013		0.08063	0.5374		0.1744	0.08601		0.1201	0.2828		0.08601
CALM1	rs2300497	0.103831	T	C		0.0286	0.7842		-0.01325	0.8996		-0.1349	0.09803		-0.1179	0.1873		0.09803
CALM1	rs3729787	0.0150905	T	C		0.3692	0.1584		0.2382	0.3657		-0.1698	0.4091		-0.2819	0.2116		0.1584
CALM1	rs2300500	0.410463	G	C		0.07518	0.2349		-0.01071	0.8663		0.0245	0.6213		0.028	0.6072		0.2349
CALM1	rs2268433	0.347082	G	A		0.0641	0.331		-0.03236	0.6255		-0.01825	0.7238		-0.0004882	0.9931		0.331
CALM1	rs41304357	0.220766	G	A		0.05117	0.5036		-0.07066	0.3589		0.04233	0.4795		0.05601	0.3954		0.3589
CALM1	rs41307098	0	–	A		NaN
CALR	rs28365950	0.00201207	A	G		0.1735	0.8065		-1.756	0.01331		-0.2209	0.6908		-0.8862	0.1455		0.01331
CD109*	rs3012541	0.0603622	C	T		-0.01074	0.9355		0.3283	0.01352		0.1007	0.3344		0.288	0.01148		0.01148
CD109*	rs1437579	0.0462777	C	T		0.0006775	0.9963		0.3494	0.01834		0.1114	0.3374		0.318	0.01222		0.01222
CD109*	rs41307147	0.0472837	G	T		-0.3721	0.01267		-0.1091	0.4683		-0.1047	0.3717		-0.008245	0.949		0.01267
CD109*	rs41266745	0.00201207	A	G		1.546	0.02866		0.7193	0.312		-0.4624	0.4046		-0.6934	0.2549		0.02866
CD109*	rs6930164	0.0392354	C	G		0.02778	0.8606		0.3403	0.0319		0.08118	0.5136		0.267	0.04965		0.0319
CD109*	rs28360541	0.437626	G	T		0.05501	0.3875		0.07562	0.2371		0.05983	0.233		0.113	0.03967		0.03967
CD109*	rs45470197	0.0311871	A	G		-0.3676	0.04693		-0.2537	0.1729		-0.211	0.1466		-0.251	0.1158		0.04693
CD109*	rs7774274	0.481891	A	C		0.05363	0.391		0.08767	0.1627		0.04346	0.376		0.1063	0.04792		0.04792
CD109*	rs4708090	0.187123	T	C		-0.07905	0.3255		-0.1133	0.1606		-0.092	0.1437		-0.1287	0.06232		0.06232
CD109*	rs7739455	0.48073	A	T		-0.08518	0.1795		-0.1181	0.06342		-0.04343	0.3846		-0.06463	0.2371		0.06342
CD109*	rs6453696	0.463783	C	T		0.04915	0.4264		0.02862	0.645		0.06719	0.1659		0.09676	0.06889		0.06889
CD109*	rs9442951	0.477867	G	A		-0.04473	0.4944		-0.04717	0.4734		-0.0523	0.3099		-0.1002	0.07593		0.07593
CD109*	rs10455097	0.486922	T	G		0.04344	0.4811		0.03809	0.5388		0.06038	0.2115		0.093	0.07931		0.07931
CD109*	NT_007299.12_12232059	0.00402414	C	G		0.06797	0.8922		0.06312	0.9004		0.6863	0.07964		0.4775	0.2678		0.07964
CD109*	NT_007299.12_12388362	0.00402414	G	A		0.06797	0.8922		0.06312	0.9004		0.6863	0.07964		0.4775	0.2678		0.07964
CD109*	rs9293938	0.282696	A	C		-0.04275	0.5471		-0.09147	0.1996		-0.05585	0.3157		-0.1048	0.08589		0.08589
CD109*	NT_007299.12_12178230	0.027163	T	C		0.1542	0.418		0.2695	0.1588		-0.2496	0.09426		-0.1496	0.3621		0.09426
CD109*	rs4708089	0.480885	G	A		-0.03794	0.5418		-0.01174	0.851		-0.05687	0.2433		-0.08645	0.1059		0.1059
CD109*	rs2917862	0.465795	T	C		0.01143	0.8577		-0.1024	0.1096		0.02368	0.6356		-0.01803	0.7426		0.1096
CD109*	rs1392913	0.369215	G	A		-0.06564	0.3211		-0.04405	0.5078		-0.06294	0.2257		-0.08993	0.1146		0.1146
CD109*	rs2351311	0.49497	A	G		0.07298	0.2433		0.04487	0.4756		0.04208	0.3918		0.08471	0.1159		0.1159
CD109*	rs6923034	0.334004	C	T		-0.02822	0.6794		-0.03842	0.5756		-0.05787	0.2809		-0.08443	0.1517		0.1517
CD109*	rs41266755	0.00704225	A	G		0.2089	0.5829		0.09056	0.8128		0.4262	0.1522		0.4183	0.2009		0.1522
CD109*	rs10805974	0.37827	C	G		-0.08834	0.1764		-0.07411	0.2593		-0.05499	0.2842		-0.08001	0.1557		0.1557
CD109*	rs9343083	0.0603622	C	T		0.1554	0.2495		-0.1465	0.2801		-0.06021	0.5706		-0.1634	0.1604		0.1604
CD109*	rs9442956	0.330986	G	A		-0.03283	0.6283		-0.03857	0.5714		-0.05167	0.3319		-0.08164	0.1623		0.1623
CD109*	rs4342388	0.369215	T	G		-0.06897	0.293		-0.03362	0.6102		-0.05606	0.2762		-0.07834	0.1656		0.1656
CD109*	rs4708077	0.332998	C	G		-0.02027	0.7664		-0.04257	0.5347		-0.04798	0.3713		-0.07478	0.2041		0.2041
CD109*	rs4706554	0.486922	T	C		-0.01682	0.7858		-0.01394	0.8227		-0.04532	0.3512		-0.06701	0.2091		0.2091
CD109*	rs4708088	0.358149	A	G		-0.08242	0.2178		-0.04833	0.4723		-0.05056	0.3358		-0.06221	0.2807		0.2178
CD109*	rs5023688	0.350101	A	G		-0.06639	0.3174		-0.02371	0.7225		-0.05448	0.2955		-0.07041	0.2182		0.2182
CD109*	rs3012558	0.418511	A	G		0.06538	0.3029		-0.07625	0.2318		0.02547	0.609		-0.01372	0.802		0.2318
CD109*	rs3012572	0.373239	T	C		-0.03431	0.6026		0.07605	0.2505		-0.00892	0.8631		0.03826	0.5005		0.2505
CD109*	rs55860270	0.10664	T	C		0.03707	0.7288		-0.007308	0.9458		-0.05326	0.5244		-0.1029	0.2624		0.2624
CD109*	rs2882694	0.382294	T	G		-0.01177	0.859		0.07432	0.2642		-0.002071	0.9683		0.02857	0.6172		0.2642
CD109*	rs1370436	0.371227	C	T		-0.009022	0.8904		-0.07324	0.2654		0.03727	0.4688		0.023	0.6841		0.2654
CD109*	rs1898485	0.316162	G	T		-0.01652	0.8132		-0.02324	0.74		-0.06042	0.27		-0.04741	0.4296		0.27
CD109*	rs6927615	0.225352	T	C		-0.06282	0.4109		-0.07301	0.3416		-0.03093	0.6051		-0.07124	0.2778		0.2778
CD109*	rs9352023	0.156942	C	A		0.08472	0.343		0.025	0.7808		0.02311	0.7412		-0.05204	0.4983		0.343
CD109*	rs6901628	0.248992	T	C		-0.05788	0.4226		-0.03909	0.5901		-0.0436	0.4401		-0.05876	0.3436		0.3436
CD109*	rs9446976	0.395372	C	T		-0.04722	0.4831		0.06406	0.3438		0.002532	0.9617		0.03232	0.5767		0.3438
CD109*	rs7774119	0.317907	A	C		-0.03284	0.6283		-0.01213	0.8588		-0.04882	0.3593		-0.05479	0.3489		0.3489
CD109*	rs1992141	0.48994	C	T		-0.006067	0.9218		0.04453	0.4731		-0.04379	0.3651		-0.03561	0.5027		0.3651
CD109*	rs41266747	0.0626263	A	G		0.01909	0.8837		0.1105	0.399		0.005794	0.9553		0.05322	0.6392		0.399
CD109*	rs3846755	0.17505	G	T		0.00408	0.9602		0.01422	0.8628		-0.007829	0.9029		-0.05625	0.4243		0.4243
CD109*	rs4708076	0.0985915	G	A		0.08024	0.4445		0.0571	0.5883		0.02827	0.7311		-0.03425	0.7045		0.4445
CD109*	rs10943122	0.312877	T	C		0.04243	0.5248		-0.009646	0.8856		-0.02413	0.6446		-0.02164	0.7065		0.5248
CD109*	rs10498893	0.311871	T	G		0.04178	0.5346		0.001858	0.9781		-0.02523	0.6325		-0.02261	0.6964		0.5346
CD109*	rs1876700	0.305444	A	T		-0.03521	0.6313		0.04511	0.5405		-0.02517	0.6602		0.000307	0.9961		0.5405
CD109*	rs45455795	0.283702	A	G		0.007671	0.9136		-0.04127	0.5612		0.03377	0.5425		0.00898	0.8828		0.5425
CD109*	rs3764240	0.0533199	T	C		-0.05982	0.6804		-0.08356	0.567		0.01308	0.9085		0.01275	0.9188		0.567
CD109*	rs1595346	0.326962	G	A		-0.01596	0.8109		0.02737	0.6831		-0.02934	0.5748		-0.02445	0.6705		0.5748
CD109*	rs3005495	0.181087	C	A		-0.03989	0.6406		0.03217	0.708		-0.01302	0.8456		0.003976	0.9568		0.6406
CD109*	rs55818648	0.0855131	C	T		0.01229	0.9155		0.0176	0.8798		0.03889	0.6685		-0.04424	0.6574		0.6574
CD109*	rs2351127	0.0895372	T	C		-0.04242	0.7059		0.04076	0.7183		0.02368	0.7882		0.007549	0.9379		0.7059
CD109*	rs3751645	0.32998	G	T		-0.0126	0.8485		0.02364	0.7214		-0.01587	0.7592		-0.01648	0.7719		0.7214
CD109*	rs41265533	0	–	A		NaN
CD109*	rs41265537	0	–	T		NaN
CD109*	rs9446983	0	–	C		NaN
CD109*	rs4706552	Failed
CD36*	rs1049654	0.440644	T	G		0.05792	0.3555		0.004462	0.9436		0.1561	0.001324		0.08822	0.101		0.00132
CD36*	rs3211822	0.373239	A	G		0.04456	0.486		0.06292	0.3276		0.158	0.001445		0.1128	0.03955		0.00145
CD36*	rs819437	0.444668	A	G		0.05028	0.4218		0.03907	0.5346		0.1487	0.002209		0.09819	0.06745		0.00221
CD36*	rs2065668	0.346076	A	G		0.001266	0.9845		0.07487	0.254		0.1535	0.002463		0.1384	0.0132		0.00246
CD36*	rs6972923	0.380282	C	G		0.03409	0.5938		0.08742	0.1732		0.1471	0.003036		0.1176	0.03163		0.00304
CD36*	rs7806711	0.337022	C	A		0.006456	0.9235		0.1024	0.129		0.1541	0.003155		0.1509	0.00863		0.00316
CD36*	rs1761661	0.445674	G	T		0.05074	0.4182		0.02612	0.6785		0.1432	0.003287		0.09091	0.09114		0.00329
CD36*	rs17154155	0.411469	A	C		0.01383	0.8281		0.00426	0.9469		0.1444	0.00351		0.09599	0.07893		0.00351
CD36*	rs6961069	0.398185	T	C		0.007751	0.9059		0.007804	0.9058		0.1436	0.004943		0.1102	0.0504		0.00494
CD36*	rs997906	0.350101	A	T		-0.009776	0.881		0.04211	0.521		0.1405	0.005593		0.1147	0.04015		0.00559
CD36*	rs7755	0.423541	T	C		0.04144	0.5117		-0.02112	0.7394		0.1319	0.007296		0.09252	0.08805		0.0073
CD36*	rs1761645	0.471831	T	A		0.05519	0.3801		0.02412	0.7028		0.1306	0.007597		0.09466	0.07932		0.0076
CD36*	rs10480808	0.422065	A	T		-0.002821	0.9647		-0.01262	0.8418		0.1306	0.008538		0.08225	0.1333		0.00854
CD36*	rs7779873	0.438632	A	G		0.02312	0.7159		-0.00963	0.8801		0.127	0.01019		0.09429	0.08357		0.01019
CD36*	rs10215288	0.0301811	C	A		0.4705	0.01216		0.3199	0.09042		0.1728	0.2435		0.1	0.5392		0.01216
CD36*	rs10954289	0.435614	C	T		0.03859	0.5417		-0.03111	0.6245		0.1193	0.01553		0.07489	0.1683		0.01553
CD36*	rs10246832	0.140845	A	C		0.1997	0.0242		0.102	0.2529		0.1151	0.09869		0.01535	0.8414		0.0242
CD36*	rs3212000	0.0311871	C	G		0.3993	0.03084		0.2846	0.1263		0.2613	0.07078		0.2102	0.1865		0.03084
CD36*	rs1537593	0.0985915	T	C		0.2094	0.04324		-0.03588	0.7309		0.06679	0.4109		-0.02838	0.7506		0.04324
CD36*	rs1924	0.0684105	A	G		0.05516	0.6473		-0.2172	0.07269		0.03655	0.6994		-0.06582	0.5265		0.07269
CD36*	rs819439	0.0321932	A	G		0.3237	0.07589		0.3147	0.08606		0.1147	0.4248		0.08391	0.5953		0.07589
CD36*	rs3212013	0.0462777	A	G		-0.2207	0.1437		-0.1838	0.2259		0.2008	0.08922		0.2254	0.08234		0.08234
CD36*	rs3173798	0.0674044	G	A		0.05646	0.6414		-0.2093	0.08544		0.01616	0.8653		-0.07574	0.4688		0.08544
CD36*	rs9641866	0.0674044	A	T		0.05646	0.6414		-0.2093	0.08544		0.01616	0.8653		-0.07574	0.4688		0.08544
CD36*	rs41272372	0.115694	A	G		0.02129	0.8326		0.09651	0.3404		0.06465	0.4125		0.1403	0.1048		0.1048
CD36*	rs11772036	0.063786	T	C		0.08014	0.5217		-0.1993	0.108		0.009803	0.9206		-0.08257	0.4449		0.108
CD36*	rs10499858	0.0623742	C	T		0.08373	0.5018		-0.1902	0.1286		0.02829	0.7725		-0.06822	0.5253		0.1286
CD36*	rs1334511	0.0645161	G	A		0.0009777	0.9937		-0.1869	0.1313		0.004874	0.9599		-0.06224	0.5584		0.1313
CD36*	rs11974777	0.0583501	G	T		0.03722	0.7744		-0.1937	0.1374		0.02434	0.8111		-0.07732	0.4892		0.1374
CD36*	rs1527480	0.0794769	C	T		-0.09153	0.4485		-0.1143	0.3462		-0.07782	0.4115		-0.1271	0.2216		0.2216
CD36*	rs3211879	0.054326	T	A		-0.07285	0.5986		0.1534	0.2698		-0.1041	0.3381		-0.1098	0.3579		0.2698
CD36*	rs3211876	0.0321932	G	A		-0.04243	0.8163		0.09094	0.6203		-0.01405	0.9219		0.1673	0.2875		0.2875
CD36*	rs3212005	0.00201207	C	T		0.02349	0.9735		-0.081	0.9094		0.5204	0.3499		0.1931	0.7523		0.3499
CD36*	rs3211908	0.0422535	A	G		-0.04218	0.7884		-0.1388	0.3793		0.0009693	0.9937		-0.06187	0.6482		0.3793
CD36*	rs10265717	0.132797	G	A		0.07792	0.391		0.05572	0.5418		0.005923	0.9338		-0.0503	0.5203		0.391
CD36*	rs3212001	0.0251509	T	C		0.1595	0.4368		0.02116	0.9183		-0.02675	0.8679		-0.1014	0.566		0.4368
CD36*	rs1527483	0.0724346	T	C		0.004588	0.9713		-0.01551	0.9036		0.005961	0.9524		-0.04086	0.7097		0.7097
CD36*	NT_079516.1_76615486	0	–	A		NaN
CD36*	rs17154186	0	–	G		NaN
CD36*	rs3211890	0	–	A		NaN
CD36*	rs1524598	0.333747
CD9*	rs3181290	0.0231388	T	C		-0.05229	0.8064		-0.3165	0.1396		-0.008638	0.9588		-0.1243	0.4985		0.1396
CD9*	rs41279082	0.00100604	A	T		-1.403	0.1605		-0.2696	0.7886		-0.07835	0.9203		0.524	0.5423		0.1605
CD9*	rs7966772	0.0131048	A	G		0.2298	0.4137		0.3392	0.2296		-0.09911	0.6536		-0.06948	0.7747		0.2296
CD9*	rs3181301	0.453722	G	T		0.04816	0.4444		-0.01409	0.8239		-0.04529	0.3597		-0.03157	0.5612		0.3597
CD9*	rs2072372	0.45171	G	T		0.04435	0.4834		-0.0219	0.7306		-0.04444	0.3711		-0.03414	0.5318		0.3711
CD9*	rs41279078	0	–	G		NaN
CDC42	rs7544500	0.383603	G	A		-0.01683	0.7916		0.08342	0.1886		0.1104	0.02691		0.1421	0.009282		0.00928
CDC42	rs6698486	0.255533	T	C		0.0001318	0.9986		0.1053	0.1523		0.08843	0.1237		0.1515	0.016		0.016
CDC42	rs2473317	0.127767	C	G		0.2162	0.01817		0.1507	0.102		-0.03901	0.589		0.02661	0.7373		0.01817
CDC42	rs10799719	0.409274	G	A		-0.0122	0.8472		0.08293	0.1918		0.09105	0.06612		0.1234	0.02269		0.02269
CDC42	rs2473277	0.468813	C	T		-0.04197	0.5214		0.077	0.2416		0.1142	0.0255		0.08549	0.129		0.0255
CDC42	rs1063116	0.250503	T	A		-0.1456	0.04763		0.03339	0.6518		0.02269	0.6955		0.04063	0.5233		0.04763
CDC42	rs1883421	0.250503	G	C		-0.1456	0.04763		0.03339	0.6518		0.02269	0.6955		0.04063	0.5233		0.04763
CDC42	rs2473307	0.480885	T	C		-0.07177	0.2694		0.06803	0.2976		0.09478	0.06262		0.07989	0.1536		0.06262
CDC42	rs1474646	0.224346	A	G		-0.1291	0.08883		0.03791	0.6196		-0.02987	0.6169		-0.02667	0.6844		0.08883
CDC42	rs2501299	0.357143	G	A		-0.02906	0.661		0.02217	0.7392		0.0872	0.09265		0.07655	0.1794		0.09265
CDC42	rs2056976	0.0694165	C	T		-0.2126	0.09512		-0.0003437	0.9979		-0.09192	0.3576		-0.08317	0.4487		0.09512
CDC42	rs7412010	0.177062	C	G		0.004607	0.9569		0.06335	0.4592		0.1085	0.1027		0.1015	0.165		0.1027
CDC42	rs4504857	0.0261569	A	G		0.2034	0.2933		0.2246	0.2482		-0.2435	0.1089		-0.01181	0.9437		0.1089
CDC42	rs6689414	0.259557	C	G		-0.02127	0.7692		0.02957	0.6848		0.05878	0.3008		0.09815	0.1152		0.1152
CDC42	rs2865177	0.0794769	A	G		-0.1875	0.1202		-0.03545	0.7703		-0.08932	0.346		-0.1043	0.3165		0.1202
CDC42	rs2501296	0.0342052	A	G		0.1578	0.3741		0.2302	0.1969		-0.2154	0.1212		-0.03697	0.8091		0.1212
CDC42	rs2268177	0.187123	A	T		0.01729	0.8353		0.06644	0.4266		0.1001	0.123		0.08465	0.2358		0.123
CDC42	rs6672792	0.244467	T	C		-0.1099	0.1374		0.02928	0.694		-0.006902	0.9055		-0.004345	0.9457		0.1374
CDC42	rs12410694	0.237425	A	G		-0.1116	0.1381		-0.04731	0.5321		0.04332	0.4639		0.03891	0.5493		0.1381
CDC42	rs1545593	0.379276	G	T		-0.00573	0.9312		0.04513	0.4983		0.07637	0.1406		0.08161	0.1517		0.1406
CDC42	rs3768574	0.0402414	C	T		0.02818	0.8571		-0.09696	0.5376		-0.1602	0.1904		-0.196	0.1444		0.1444
CDC42	rs2501285	0.0402414	T	C		-0.2253	0.1497		0.02794	0.859		0.02115	0.8631		-0.0944	0.4833		0.1497
CDC42	rs2501278	0.109658	G	T		-0.1363	0.1786		-0.05645	0.5797		-0.09529	0.2306		-0.122	0.1622		0.1622
CDC42	rs3117048	0.348089	T	C		-0.02665	0.689		0.03305	0.6215		0.07072	0.1754		0.07345	0.2001		0.1754
CDC42	rs12740705	0.11167	A	G		-0.1262	0.2015		-0.01719	0.8627		-0.06383	0.4139		-0.05619	0.5127		0.2015
CDC42	rs1534949	0.420202	G	T		-0.0819	0.2222		0.07797	0.2477		0.0624	0.2352		0.06021	0.2971		0.2222
CDC42	rs11582456	0.0231388	C	T		-0.2132	0.3176		0.02709	0.8995		-0.1993	0.2335		-0.08013	0.6632		0.2335
CDC42	rs2092322	0.458753	G	C		-0.0781	0.234		0.0547	0.4071		0.04261	0.4076		0.03098	0.5838		0.234
CDC42	rs6698084	0.390342	A	C		-0.0254	0.6956		0.05165	0.4284		0.04816	0.3443		0.06559	0.2407		0.2407
CDC42	rs10917139	0.136821	T	C		-0.08268	0.3712		0.06655	0.4739		0.04779	0.5131		0.08877	0.2683		0.2683
CDC42	rs12024382	0.0663984	C	G		0.08938	0.484		0.1376	0.2835		-0.04169	0.677		-0.007624	0.9447		0.2835
CDC42	rs12751986	0.241449	A	G		-0.07688	0.2912		-0.01872	0.7983		0.05745	0.3144		0.05517	0.3792		0.2912
CDC42	rs10917152	0.127767	T	C		-0.09327	0.3219		0.07921	0.4027		0.004935	0.9472		0.05312	0.5163		0.3219
CDC42	rs4654783	0.295775	A	G		-0.06093	0.3955		0.01983	0.7833		0.02344	0.6769		0.001069	0.9862		0.3955
CDC42	rs7355161	0.133803	G	T		-0.04032	0.6514		0.02885	0.7478		0.05517	0.4297		0.03471	0.6512		0.4297
CDC42	rs12025633	0.12173	A	G		0.02075	0.8219		0.04412	0.6339		0.05666	0.4327		0.02796	0.7246		0.4327
CDC42	rs12022453	0.084507	A	G		0.07516	0.5017		0.00677	0.952		-0.06572	0.4538		0.01918	0.8423		0.4538
CDC42	rs16826588	0.027163	C	G		0.01808	0.9272		-0.03236	0.8707		0.02781	0.8577		-0.124	0.4663		0.4663
CDC42	rs10753522	0.00504032	T	C		-0.03861	0.9316		-0.1688	0.7085		0.2443	0.4883		0.1477	0.7021		0.4883
CDC42	rs17837965	0.0462777	G	A		-0.02694	0.8585		-0.01662	0.9128		-0.06105	0.6064		0.03344	0.7973		0.6064
CDC42	rs2473316	Failed
CSK	rs2229729	0.00603622	T	C		-0.1813	0.6588		-0.9022	0.02839		0.3418	0.288		-0.01599	0.9639		0.02839
CSK	rs8033381	0.270624	C	T		-0.01957	0.792		-0.005727	0.9388		0.07277	0.21		0.07914	0.2145		0.21
CSK	rs1378940	0.330986	C	A		-0.01422	0.8355		-0.02165	0.753		0.01732	0.7468		0.04627	0.432		0.432
CSK	rs7085	0.284708	T	C		0.008694	0.9051		-0.005669	0.9383		0.04196	0.4622		0.03192	0.6107		0.4622
CSK	NT_010194.16_45884630	0.0130785	T	C		0.006003	0.983		-0.03427	0.9034		0.1221	0.5786		-0.1153	0.6332		0.5786
CSK	rs41305274	0.00201207	T	C		0.3329	0.6383		0.3807	0.5927		0.1299	0.8147		0.1599	0.7929		0.5927
CSK	rs2071501	0.0492958	C	A		0.03243	0.8293		-0.04108	0.7858		-0.01633	0.8899		-0.05868	0.6504		0.6504
CSK	rs33991421	0.0110664	T	C		0.0162	0.9576		0.0124	0.9677		-0.108	0.6513		-0.001039	0.9968		0.6513
CSK	rs35869831	0.00402414	C	G		-0.1846	0.7129		-0.05187	0.9181		-0.04901	0.9008		-0.01215	0.9776		0.7129
CSK	rs34072318	0	–	G		NaN
F2R*	rs41272244	0.00402414	G	A		-0.008898	0.9859		-0.6468	0.1993		0.07505	0.8493		-0.4716	0.2764		0.1993
F2R*	rs5894	0.00905433	G	T		-0.1809	0.5906		0.241	0.4756		0.2672	0.31		0.3236	0.2629		0.2629
F2RL3*	rs773905	0.44165	A	G		-0.1347	0.03156		-0.03352	0.5954		-0.0464	0.3449		-0.03615	0.5031		0.03156
F2RL3*	rs2608732	0.444668	G	C		-0.1047	0.09411		-0.03264	0.6039		-0.03325	0.4977		-0.03287	0.5416		0.09411
F2RL3*	rs2227356	0.354125	T	C		0.09719	0.1577		0.01444	0.8347		0.01714	0.7506		0.008096	0.8913		0.1577
F2RL3*	rs773903	0.200201	A	G		0.06532	0.3813		0.03063	0.683		0.03661	0.5312		0.03538	0.5817		0.3813
F2RL3*	rs773902	0.199195	T	C		0.05975	0.4235		0.0294	0.6952		0.03783	0.5177		0.03566	0.5789		0.4235
F2RL3*	rs2227376	0.0211268	A	G		0.1566	0.4822		-0.02607	0.9074		-0.04209	0.8096		-0.111	0.5628		0.4822
FCER1G	rs3557	0.0945674	G	T		-0.02774	0.792		-0.03541	0.7377		-0.3129	0.0001201		-0.3937	9.573e-06		1e-05
FCER1G	rs41270849	0.055332	T	C		-0.1419	0.3013		-0.1577	0.2532		0.2359	0.0291		0.1967	0.0983		0.0291
FCER1G	rs2070902	0.267606	A	G		0.1094	0.1236		0.02951	0.6796		0.1065	0.05482		0.1134	0.06274		0.05482
FCER1G	rs11587213	0.16499	G	A		-0.02775	0.7339		0.1116	0.1736		-0.09291	0.1466		-0.1015	0.1487		0.1466
FCER1G	rs41270851	0.00201207	G	A		0.3787	0.5927		-0.08504	0.9049		0.06597	0.9053		-0.4063	0.5046		0.5046
FCER1G		0	–	T		NaN
FYB	rs379707	0.291331	C	A		0.009932	0.8838		0.03693	0.5886		-0.00782	0.8834		0.08915	0.1271		0.1271
FYB	rs3749740	0.0261569	C	T		0.2973	0.1394		0.2636	0.1923		-0.09423	0.5501		-0.05707	0.7418		0.1394
FYB	rs41308234	0.00201207	T	C		0.1179	0.8678		0.4769	0.5027		0.7967	0.1519		0.3918	0.5219		0.1519
FYB	rs4957132	0.289738	G	C		-0.001253	0.9852		0.01751	0.7964		-0.02301	0.6637		0.06732	0.2462		0.2462
FYB	rs394930	0.0774648	A	G		-0.02681	0.8091		0.07619	0.4946		0.03762	0.665		0.09417	0.3233		0.3233
FYB	rs10059957	0.212274	G	A		0.02746	0.7206		0.01773	0.8183		-0.0314	0.6022		0.06485	0.3268		0.3268
FYB	rs41302832	0.156942	A	G		-0.08715	0.3372		-0.07884	0.3877		-0.04675	0.5122		-0.0432	0.5813		0.3372
FYB	rs377022	0.210262	T	C		-0.01283	0.8682		0.02372	0.7601		0.02971	0.6242		0.0269	0.6864		0.6242
FYB	rs41302830	0.0198511
FYN	rs9384805	0.486922	A	C		0.1427	0.02973		0.06211	0.3475		0.1023	0.04613		0.08592	0.128		0.02973
FYN	rs1022647	0.145161	A	G		-0.1323	0.1507		-0.04592	0.6216		-0.003541	0.9611		0.0002116	0.9979		0.1507
FYN	rs6916861	0.114688	G	T		0.1043	0.3065		-0.09118	0.374		0.03363	0.6741		-0.08392	0.339		0.3065
FYN	rs4947144	0.454728	G	C		-0.06487	0.3075		-0.04481	0.4833		-0.004251	0.9322		-0.01134	0.8363		0.3075
FYN	rs3752545	0.0352113	C	A		0.1386	0.4151		-0.07689	0.6528		-0.04105	0.7583		-0.07391	0.6139		0.4151
FYN	rs41289898	0	–	C		NaN
FYN	rs1801121	0	–	A		NaN
GNA11	rs308040	0.493964	G	C		0.1343	0.02806		0.0248	0.6872		0.02934	0.5407		-0.00179	0.9729		0.02806
GNA11	rs397454	0.129779	T	C		0.1479	0.1178		0.02445	0.7971		0.02226	0.7641		-0.02085	0.798		0.1178
GNA11	rs308048	0.305835	C	G		-0.08314	0.2211		0.04476	0.5124		-0.03813	0.4734		0.01532	0.7933		0.2211
GNA11	rs41308598	0.0100604	A	G		-0.1746	0.5844		0.223	0.4871		-0.2187	0.3823		-0.00392	0.9886		0.3823
GNA11	rs41300624	0.0221328	T	G		-0.1731	0.427		-0.07213	0.742		0.02748	0.8721		0.01736	0.9262		0.427
GNA11	rs10402749	0.0140845	G	A		0.1904	0.482		0.1574	0.5631		0.1665	0.4334		0.1854	0.4272		0.4272
GNA11	rs56269545	0.200201	A	G		-0.05741	0.46		-0.05066	0.5166		0.03156	0.6046		0.02001	0.7651		0.46
GNA11	rs55849164	0.0442656	A	G		-0.09965	0.5176		0.0417	0.7876		0.01431	0.9057		0.01154	0.9307		0.5176
GNA11	rs3746069	0.192929	T	C		-0.05134	0.5191		-0.03414	0.6705		0.0233	0.7096		0.009544	0.8894		0.5191
GNA11	rs7257368	0.350101	C	T		0.0406	0.5375		-0.01917	0.7721		0.02003	0.6979		-0.01405	0.8042		0.5375
GNA11	NT_011255.14_3062138	0	–	G		NaN
GNA11	rs10407783	0.289082
GNA12	rs41304915	0.00100604	A	T		0.3977	0.691		0.3288	0.7437		-3.838	6.996e-07		-4.008	2.52e-06		6.996e-07
GNA12	rs41308332	0.00301811	A	G		-1.9	0.000964		-0.9372	0.1067		-1.079	0.01671		-0.4548	0.3608		0.00096
GNA12	rs2527686	0.44668	C	T		0.05679	0.3733		0.1417	0.02674		-0.08906	0.0743		-0.05751	0.295		0.02674
GNA12	rs11772508	0.132797	A	C		-0.003546	0.9689		-0.1824	0.04545		-0.08864	0.2123		-0.107	0.1702		0.04545
GNA12	rs798532	0.288732	A	G		0.02056	0.7618		0.0422	0.5357		-0.09858	0.06252		-0.04461	0.4441		0.06252
GNA12	rs7805092	0.421529	A	C		-0.01668	0.7986		-0.0857	0.1917		-0.002395	0.9628		-0.04338	0.442		0.1917
GNA12	rs12484	0.419517	T	C		0.01238	0.85		-0.07476	0.2555		0.01083	0.8334		-0.04135	0.4643		0.2555
GNA12	rs709282	0.427273	T	C		-0.0598	0.3757		-0.07572	0.2647		0.02548	0.6311		0.02555	0.6612		0.2647
GNA12	rs41308317	0.00301811	A	G		0.6396	0.2688		0.1672	0.7738		0.4488	0.3225		0.4428	0.3743		0.2688
GNA12	rs41305918	0	–	G		NaN
GNA13	rs41300618	0.0110664	G	A		0.1575	0.6052		0.2301	0.4524		0.2259	0.3454		0.3064	0.2438		0.2438
GNA13	rs41300620	0.0482897	C	T		0.01669	0.9085		0.06332	0.6644		-0.01644	0.8855		0.03154	0.8014		0.6644
GNAI2	NT_022517.16_50213280	0.0503018	A	G		0.07671	0.5988		-0.0853	0.5605		0.2912	0.01036		0.2212	0.07722		0.01036
GNAI2	rs41291724	0.0995976	G	C		-0.0429	0.6918		-0.03261	0.7643		-0.1612	0.05778		-0.07032	0.4526		0.05778
GNAI2	rs41305991	0.00503018	T	C		0.6876	0.1254		0.4192	0.353		-0.4059	0.2494		-0.4852	0.2099		0.1254
GNAI2	rs41305602	0.0100604	T	A		0.01773	0.9557		-0.07759	0.8089		0.2232	0.3733		0.3183	0.2474		0.2474
GNAI2	rs9830408	0.0291751	G	A		0.167	0.3495		0.1158	0.5188		-0.08905	0.5242		-0.03822	0.8035		0.3495
GNAI3	rs12721543	0.028169	A	G		-0.2612	0.1788		0.02111	0.914		-0.01832	0.9042		0.06982	0.6762		0.1788
GNAI3	rs41279742	0.00301811	T	C		0.02712	0.9626		0.05775	0.9209		-0.332	0.4645		-0.6389	0.1994		0.1994
GNAI3	rs2301230	0.497988	A	G		-0.02038	0.7433		0.03907	0.5321		-0.05957	0.2215		-0.06391	0.2324		0.2215
GNAI3	rs1279195	0.10041	A	G		0.009048	0.931		0.04843	0.6407		-0.06958	0.3978		-0.02108	0.8154		0.3978
GNAI3	rs3525	0.171026	T	A		-0.06424	0.4503		0.01906	0.8237		-0.01464	0.8262		-0.0385	0.5989		0.4503
GNAI3	rs41280248	0.00402414	A	T		0.09146	0.8554		-0.07035	0.8891		-0.02955	0.94		-0.3106	0.4712		0.4712
GNAQ	rs2289121	0.306841	C	A		0.03249	0.6345		-0.1207	0.07843		-0.02643	0.6229		-0.09219	0.1176		0.07843
GNAQ	rs41310079	0.00804829	A	G		-0.2701	0.4482		-0.08957	0.8025		-0.2907	0.2968		-0.1511	0.6217		0.2968
GNAQ	rs41305533	0	–	T		NaN
GNAS	rs234628	0.48994	T	C		-0.02223	0.7231		-0.0259	0.6812		0.02263	0.6469		0.06353	0.2412		0.2412
GNAS	rs3730168	0.318913	A	G		-0.005606	0.9345		0.03575	0.6019		-0.02109	0.6938		-0.06701	0.2542		0.2542
GNAS	rs41276954	0.00201207	G	C		-0.2262	0.7494		0.5397	0.4482		0.362	0.5136		0.6673	0.2726		0.2726
GNAS	rs7121	0.492958	A	G		-0.03535	0.5799		-0.0692	0.2808		0.005034	0.92		0.008893	0.8716		0.2808
GNAS	rs919196	0.189135	G	A		0.008271	0.918		-0.06472	0.4225		0.03475	0.581		-0.03247	0.6387		0.4225
GNAS	rs41276956	Failed
GNAZ	rs3788337	0.369215	T	C		-0.2204	0.0009033		-0.08833	0.1878		-0.02994	0.5667		0.03257	0.5705		0.0009
GNAZ	rs9612234	0.450605	G	A		0.1497	0.02422		0.05341	0.4251		0.07007	0.1811		0.05419	0.3468		0.02422
GNAZ	rs41296231	0.00201207	G	A		-0.2745	0.6983		-1.246	0.07946		0.4447	0.4225		0.01555	0.9796		0.07946
GNAZ	rs11703490	0.0211268	G	A		0.05658	0.7996		-0.07922	0.7236		0.2951	0.08996		0.1714	0.3709		0.08996
GNAZ	rs17853740	0.00201207	T	C		0.02634	0.9703		-1.178	0.09731		-0.4968	0.3707		-0.942	0.1216		0.09731
GNAZ	rs41296233	0.00704225	A	G		0.07693	0.8398		0.5131	0.1793		0.1237	0.6783		0.2531	0.4398		0.1793
GNAZ	rs4820538	0.263105	C	T		-0.006112	0.933		0.02037	0.78		-0.05182	0.362		-0.03647	0.5583		0.362
GNAZ	rs1805058	0.252016	A	G		0.009695	0.8971		0.01951	0.7955		-0.03518	0.5488		-0.01787	0.7811		0.5488
GP6*	rs10424969	0.109658	G	T		-0.02131	0.8319		0.1319	0.1907		0.1843	0.0208		0.2164	0.0134		0.0134
GP6*	rs11667105	0.33871	T	C		0.1607	0.01489		0.05643	0.3963		-0.06558	0.2225		-0.05322	0.3687		0.01489
GP6*	rs1654410	0.493964	G	A		-0.05599	0.3681		-0.02643	0.6726		0.1269	0.01629		0.09058	0.1197		0.01629
GP6*	rs2124089	0.0915493	G	C		-0.03488	0.7457		0.08037	0.4571		0.1923	0.02423		0.2234	0.01705		0.01705
GP6*	rs17836542	0.0422535	G	C		0.08021	0.5926		0.19	0.2068		0.2059	0.08217		0.2856	0.0278		0.0278
GP6*	rs4806637	0.0583501	C	T		0.0969	0.4632		0.1731	0.1919		0.2275	0.02978		0.2373	0.03908		0.02978
GP6*	rs1043673	0.410463	A	C		0.1312	0.04111		0.01147	0.8593		-0.00377	0.9432		0.008634	0.8818		0.04111
GP6*	rs1059211	0.230382	A	G		0.1091	0.1434		0.04111	0.5834		-0.1204	0.04211		-0.08581	0.1883		0.04211
GP6*	rs11084382	0.22837	A	G		-0.1448	0.052		0.02218	0.7675		0.08943	0.4075		0.122	0.3034		0.052
GP6*	rs8113032	0.442656	A	G		-0.04433	0.5006		-0.1233	0.06199		-0.05637	0.3035		-0.08162	0.1746		0.06199
GP6*	rs12981732	0.2334	A	G		0.1372	0.06375		0.0818	0.2721		-0.1035	0.07985		-0.06124	0.3467		0.06375
GP6*	rs12973968	0.21831	C	G		0.1192	0.111		0.06645	0.377		-0.1081	0.06921		-0.06904	0.2917		0.06921
GP6*	rs16986158	0.0855131	G	T		-0.04609	0.6791		-0.1621	0.1473		0.1583	0.07083		0.138	0.1522		0.07083
GP6*	rs11881471	0.102616	A	G		-0.09466	0.3506		-0.1784	0.07978		0.108	0.1801		0.1015	0.2515		0.07978
GP6*	rs1654439	0.174044	T	G		-0.1401	0.08904		-0.01817	0.8265		-0.09226	0.5358		-0.2113	0.196		0.08904
GP6*	rs1654504	0.22334	A	G		0.0167	0.8203		-0.1117	0.1302		0.09811	0.09574		0.07202	0.2663		0.09574
GP6*	rs1654416	0.187123	G	A		-0.07756	0.3255		0.08149	0.304		0.2065	0.1178		0.1088	0.454		0.1178
GP6*	rs1671150	0.190141	T	C		-0.08502	0.283		0.09694	0.2232		0.1895	0.1277		0.1258	0.3579		0.1277
GP6*	rs1671153	0.190141	C	A		-0.08502	0.283		0.09694	0.2232		0.1895	0.1277		0.1258	0.3579		0.1277
GP6*	rs2304167	0.190141	C	T		-0.08502	0.283		0.09694	0.2232		0.1895	0.1277		0.1258	0.3579		0.1277
GP6*	rs1654431	0.453722	G	A		-0.001206	0.9853		0.0754	0.2529		0.08398	0.1369		0.06705	0.2801		0.1369
GP6*	rs1671169	0.232394	A	G		0.001102	0.9878		0.03007	0.6786		0.07709	0.1854		0.0938	0.1423		0.1423
GP6*	rs1671218	0.34004	C	T		-0.09799	0.1453		-0.0475	0.4829		-0.02304	0.7209		-0.02234	0.7525		0.1453
GP6*	rs1654498	0.442656	G	A		0.08611	0.1576		-0.03362	0.5834		-0.00877	0.8626		0.0009828	0.9859		0.1576
GP6*	rs41300084	0.0352823	G	C		0.07142	0.6749		0.1885	0.2703		0.1841	0.1704		0.1946	0.1872		0.1704
GP6*	rs10418743	0.0865191	T	C		0.1121	0.3309		0.1584	0.1714		0.102	0.2639		0.07582	0.45		0.1714
GP6*	rs41275822	0.0311871	A	G		-0.2439	0.1733		-0.1078	0.5496		-0.01061	0.94		0.07687	0.6191		0.1733
GP6*	rs1654495	0.45674	G	T		0.08183	0.1836		-0.03483	0.5737		-0.0001827	0.9972		0.01272	0.8209		0.1836
GP6*	rs1671152	0.167677	A	C		-0.1077	0.1867		0.09717	0.2358		0.2188	0.2693		0.1473	0.4977		0.1867
GP6*	rs1671214	0.308853	T	C		-0.09074	0.1886		-0.02791	0.6877		-0.02934	0.6692		-0.041	0.5867		0.1886
GP6*	rs12609974	0.301811	C	T		0.008865	0.898		-0.02248	0.7463		0.07258	0.191		0.06774	0.2668		0.191
GP6*	rs11880295	0.0704225	A	G		0.1576	0.2063		0.0151	0.9042		0.08916	0.3633		0.02284	0.8322		0.2063
GP6*	rs4029	0.117944	G	A		-0.003741	0.9699		0.07457	0.4549		0.08011	0.31		0.08988	0.2998		0.2998
GP6*	rs1671176	0.264588	T	G		-0.07082	0.3312		0.02476	0.7355		0.05228	0.4705		0.01629	0.8378		0.3312
GP6*	rs11669150	0.205231	G	A		0.009906	0.8965		-0.02569	0.7371		0.05804	0.3447		0.05796	0.3904		0.3447
GP6*	rs17836526	0.0241449	A	T		0.09376	0.6401		0.06256	0.7562		0.1495	0.3452		0.1258	0.4697		0.3452
GP6*	rs10415310	0.342799	G	A		0.05585	0.4014		-0.001062	0.9873		-0.01762	0.7447		0.01139	0.8485		0.4014
GP6*	rs703467	0.255533	T	C		-0.03944	0.5766		-0.008284	0.9071		0.04282	0.4497		0.03801	0.5414		0.4497
GP6*	rs3745912	0.138833	A	G		0.06614	0.4653		-0.01768	0.846		-0.01466	0.8396		-0.01098	0.8902		0.4653
GP6*	rs41306982	0.173038	T	C		-0.1334	0.09875		0.03605	0.6576		-0.029	0.723		-0.03	0.716		0.099
GP6*	rs1613662	0.172032	G	A		-0.1381	0.08985		0.03442	0.6745		0	1		0	1		0.09
GP6*	rs45502193	0	–	G		NaN
GRAP2	rs55838499	0.0201207	A	C		0.1516	0.5063		-0.07749	0.7354		-0.1563	0.3825		-0.09987	0.6116		0.3825
GRAP2	rs41304433	0.00503018	A	G		0.07293	0.871		0.3252	0.4712		-0.1654	0.6392		0.1258	0.7455		0.4712
GRAP2	rs41302591	0.00100604	C	T		0.5084	0.6113		0.4739	0.6374		0.07792	0.9209		0.5603	0.5156		0.5156
GRAP2	rs138011	0.187123	A	G		-0.04997	0.5215		0.0135	0.8632		-0.02516	0.6826		-0.02097	0.7563		0.5215
GRAP2	rs9611236	0	–	G		NaN
GRB2	rs41282071	0.0643863	G	C		-0.07875	0.5357		-0.0722	0.5722		0.1904	0.05561		0.2072	0.05784		0.05561
GRB2	rs12600908	0.0989899	T	C		-0.04262	0.6868		0.04081	0.7017		0.03628	0.6636		0.09138	0.3182		0.3182
GRB2	rs8079197	0.216298	C	G		-0.02489	0.744		-0.05627	0.4624		-0.03181	0.5939		-0.01107	0.8659		0.4624
ILK	rs41310330	0.0171026	A	G		-0.1801	0.4653		-0.5397	0.0291		-0.06245	0.7465		0.05769	0.7858		0.0291
ILK	rs1043390	0.258551	A	G		-0.08051	0.259		-0.1535	0.03201		-0.05217	0.3506		-0.05862	0.3396		0.03201
ILK	rs2048092	0.487928	C	T		0.1007	0.1038		0.1303	0.03613		-0.005447	0.9107		0.01682	0.7526		0.03613
ILK	rs2555180	0.250503	T	C		-0.06356	0.3728		-0.01518	0.8323		0.08286	0.1378		0.05642	0.3582		0.1378
ILK	rs2292195	0.253521	T	C		-0.05343	0.4561		-0.01933	0.7886		0.0599	0.2858		0.03662	0.5527		0.2858
INSR	rs6510959	0.16499	T	C		-0.05881	0.4802		-0.08375	0.317		-0.17	0.008985		-0.1251	0.08126		0.00899
INSR	rs2860177	0.243461	G	T		-0.1041	0.1619		-0.1767	0.01791		-0.1409	0.01565		-0.1187	0.06427		0.01565
INSR	NT_011255.14_7064975	0.00201207	G	A		0.6381	0.3674		0.2021	0.7764		1.264	0.02231		1.244	0.04075		0.02231
INSR	rs16994192	0.00402414	T	C		1.073	0.0321		0.5903	0.2415		0.006161	0.9875		0.04884	0.9101		0.0321
INSR	rs41315072	0.00201207	G	C		-1.393	0.04878		0.08634	0.9035		-0.8951	0.1065		-0.001314	0.9983		0.04878
INSR	rs2059807	0.390342	A	G		0.06308	0.3309		0.04038	0.5359		0.09954	0.04954		0.07632	0.1712		0.04954
INSR	rs891087	0.0724346	T	C		0.06179	0.6009		-0.07298	0.5387		0.176	0.05668		0.09118	0.3702		0.05668
INSR	rs11883325	0.232394	T	C		-0.08238	0.2744		-0.08655	0.2532		-0.07819	0.1862		-0.09995	0.1237		0.1237
INSR	rs2245655	0.0637652	G	T		0.039	0.7644		-0.0466	0.7222		0.1519	0.1364		0.074	0.5092		0.1364
INSR	rs52826008	0.00201207	G	C		-0.4245	0.5488		0.8744	0.2189		0.1886	0.7337		0.4623	0.4476		0.2189
INSR	rs2245649	0.0663984	C	T		0.03446	0.7774		-0.09894	0.4192		0.117	0.2196		0.03495	0.7389		0.2196
INSR	rs891088	0.247485	C	T		-0.03234	0.6453		-0.07987	0.2579		-0.06493	0.2385		-0.06158	0.3089		0.2385
INSR	rs41315976	0.0160966	T	C		-0.2908	0.2519		-0.06873	0.7878		0.003051	0.9878		0.01692	0.9383		0.2519
INSR	rs45596032	0.168008	A	G		0.06677	0.418		0.02148	0.7955		0.07229	0.2632		0.03474	0.6249		0.2632
INSR	rs1051690	0.157948	A	G		-0.08093	0.3568		-0.04653	0.5982		0.0393	0.568		0.04006	0.5962		0.3568
INSR	rs1799815	0.0734406	A	G		-0.05153	0.6747		0.09482	0.4421		0.08583	0.3728		0.06577	0.5343		0.3728
INSR	rs45524339	0.00905433	G	C		-0.294	0.3817		0.01413	0.9666		0.1298	0.6232		0.195	0.5013		0.3817
INSR	rs41300628	0.0110664	A	G		-0.2429	0.4252		-0.2529	0.4088		0.08317	0.7275		0.05254	0.8412		0.4088
INSR	rs2252673	0.152918	C	G		-0.04995	0.5607		-0.006303	0.9418		-0.05147	0.4441		0.05842	0.429		0.429
INSR	rs2860175	0.10664	T	C		-0.07526	0.4573		-0.06156	0.5453		-0.0544	0.4928		0.007436	0.932		0.4573
INSR	rs3745550	0.186117	A	G		0.04855	0.5652		0.04664	0.5825		-0.02342	0.7235		0.01304	0.8577		0.5652
INSR	rs41307635	0	–	G		NaN
INSR	NT_011255.14_7057083	0	–	G		NaN
INSR	NT_011255.14_7062669	0	–	C		NaN
INSR	NT_011255.14_7062903	0	–	C		NaN
INSR	rs41304772	0	–	G		NaN
INSR	rs41306363	0	–	G		NaN
INSR	NT_011255.14_7081505	0	–	C		NaN
INSR	rs41509747	0	–	G		NaN
INSR	NT_011255.14_7112413	0	–	G		NaN
INSR	rs55816055	Failed
IRS1	rs16822573	0.0412475	T	G		0.1493	0.3594		0.177	0.2794		0.167	0.191		0.2476	0.07717		0.07717
IRS1	rs1801276	0.0231388	C	G		0.2189	0.2837		0.2934	0.1526		-0.004184	0.9792		0.163	0.3543		0.1526
IRS1	rs3731597	0.0150905	A	G		-0.005245	0.982		0.1597	0.4936		-0.05936	0.744		0.0794	0.6908		0.4936
IRS1	rs41265094	0.0171026	C	G		0.02668	0.9139		-0.1476	0.5515		0.02056	0.9152		0.1392	0.5114		0.5114
IRS1	rs1801278	0.0684105	A	G		-0.03418	0.7899		-0.02076	0.8721		0.0522	0.6043		0.042	0.7043		0.6043
ITGA2*	rs41305896	0.0301811	G	A		0.07966	0.6722		0.6027	0.001367		-0.09116	0.5378		0.1118	0.4912		0.00137
ITGA2*	rs6450105	0.0301811	C	T		0.07966	0.6722		0.6027	0.001367		-0.09116	0.5378		0.1118	0.4912		0.00137
ITGA2*	rs246406	0.359155	G	A		-0.2143	0.00168		-0.05716	0.4066		-0.03585	0.5077		0.03201	0.5902		0.00168
ITGA2*	rs41315906	0.028169	T	C		0.07608	0.6956		-0.2697	0.1672		-0.3705	0.01458		-0.4346	0.00903		0.00903
ITGA2*	rs3212418	0.457746	G	A		-0.1618	0.01253		-0.07553	0.2473		-0.02565	0.617		0.003399	0.9519		0.01253
ITGA2*	rs16880875	0.0804829	G	A		0.007515	0.9494		0.1041	0.3819		-0.2172	0.01858		-0.13	0.2013		0.01858
ITGA2*	rs3212632	0.0804829	C	T		-0.001477	0.9901		0.1458	0.2205		-0.216	0.01925		-0.1279	0.2089		0.01925
ITGA2*	rs55973669	0.00100604	C	T		-0.579	0.5627		-1.311	0.1918		-1.25	0.1094		-1.992	0.01989		0.01989
ITGA2*	rs3212636	0.00201207	G	A		0.607	0.3912		0.3125	0.6606		1.013	0.06841		1.379	0.02373		0.02373
ITGA2*	rs3212603	0.232394	T	C		0.08937	0.2357		0.1696	0.02488		0.02427	0.6828		0.1189	0.06736		0.02488
ITGA2*	rs12515434	0.0955734	T	C		0.04162	0.7081		0.131	0.2407		-0.1938	0.02535		-0.1047	0.2735		0.02535
ITGA2*	rs3212391	0.453722	T	A		-0.1351	0.0261		-0.06128	0.3161		0.03396	0.4801		0.05696	0.2806		0.0261
ITGA2*	rs35236	0.15996	T	G		-0.1964	0.02691		-0.1669	0.06155		-0.01718	0.8063		-0.01595	0.8357		0.02691
ITGA2*	rs7705328	0.193159	T	C		-0.05344	0.5127		-0.1738	0.03376		-0.03071	0.6328		-0.08484	0.2289		0.03376
ITGA2*	rs16880636	0.17505	T	C		-0.05102	0.5358		0.04586	0.5798		0.09928	0.1234		0.1478	0.03637		0.03637
ITGA2*	rs26681	0.341046	C	T		-0.06834	0.3127		-0.142	0.03651		0.009404	0.8597		-0.07875	0.1769		0.03651
ITGA2*	rs26679	0.338028	G	C		-0.07217	0.2896		-0.1422	0.03757		0.01714	0.7489		-0.07211	0.2196		0.03757
ITGA2*	rs33446	0.355131	C	G		-0.05569	0.4018		-0.1375	0.03908		0.02184	0.6752		-0.07149	0.2112		0.03908
ITGA2*	rs17294112	0.0291751	C	T		0.3221	0.08056		0.2222	0.2308		0.2965	0.0405		0.1342	0.4003		0.0405
ITGA2*	rs41311619	0.00201207	A	C		0.0338	0.9619		1.455	0.04052		0.2888	0.6025		0.693	0.2547		0.04052
ITGA2*	rs3212682	0.0321932	G	A		0.3698	0.0425		0.09164	0.6176		0.001624	0.9911		-0.1933	0.2244		0.0425
ITGA2*	rs41315912	0.102616	T	C		-0.2026	0.05262		-0.08199	0.4359		-0.005891	0.9429		0.02927	0.7459		0.05262
ITGA2*	rs3212429	0.0482897	C	T		-0.2141	0.158		-0.2895	0.05731		-0.03438	0.7734		-0.02882	0.8261		0.05731
ITGA2*	rs1062535	0.39839	A	G		-0.1241	0.05784		-0.02717	0.68		-0.06351	0.2188		-0.02209	0.6973		0.05784
ITGA2*	rs1445942	0.263581	C	T		0.06517	0.3662		0.1155	0.1108		0.03595	0.5255		0.1175	0.0581		0.0581
ITGA2*	rs3212602	0.0362173	T	C		-0.1691	0.328		-0.1581	0.3629		-0.2234	0.0992		-0.2816	0.05832		0.05832
ITGA2*	rs10061730	0.185111	A	G		-0.05332	0.5165		0.1515	0.06624		0.06083	0.3466		0.1332	0.05997		0.05997
ITGA2*	NT_006713.14_2955520	0.00302419	T	G		1.084	0.06095		0.4575	0.4319		-0.2154	0.6375		-0.257	0.6087		0.06095
ITGA2*	rs153141	0.410463	C	T		0.1194	0.06312		0.05558	0.3901		-0.01796	0.7225		0.006861	0.9018		0.06312
ITGA2*	rs989073	0.334004	A	C		-0.1275	0.06387		0.01517	0.8267		-0.05744	0.2888		-0.01551	0.7945		0.06387
ITGA2*	rs1126643	0.401408	T	C		-0.1192	0.06493		-0.02048	0.7527		-0.06432	0.2069		-0.01924	0.7314		0.06493
ITGA2*	rs10052267	0.132797	G	A		0.006375	0.946		-0.108	0.2531		-0.06899	0.3517		-0.1497	0.06515		0.06515
ITGA2*	rs11741738	0.325956	C	T		0.1036	0.1247		0.1222	0.07157		-0.0122	0.8184		0.05562	0.3402		0.07157
ITGA2*	rs3212417	0.178068	G	A		-0.07161	0.4033		0.1347	0.1174		0.02342	0.7277		0.1324	0.07211		0.07211
ITGA2*	rs3212472	0.326226	T	A		-0.1301	0.07254		0.0517	0.4804		-0.06349	0.265		-0.005217	0.9338		0.07254
ITGA2*	rs3756532	0.455734	A	G		0.02812	0.6629		0.04105	0.5265		-0.09078	0.07286		-0.05262	0.3449		0.07286
ITGA2*	rs3212531	0.0794769	C	G		-0.2047	0.08516		-0.06002	0.616		-0.004419	0.9623		0.00219	0.983		0.08516
ITGA2*	rs2974987	0.471831	G	A		-0.1136	0.08684		-0.07554	0.2575		-0.07002	0.1806		-0.05476	0.3409		0.08684
ITGA2*	rs716436	0.316901	T	C		0.1152	0.08733		0.1002	0.139		-0.04671	0.3779		0.02456	0.6731		0.08733
ITGA2*	rs41308844	0.0663984	A	C		0.06957	0.5859		0.05457	0.6707		0.167	0.09469		0.08142	0.4591		0.09469
ITGA2*	rs2233216	0.0382294	G	A		-0.09097	0.5897		-0.05237	0.7574		-0.1724	0.1923		-0.2416	0.09585		0.09585
ITGA2*	rs3212386	0.15493	T	C		-0.07658	0.378		0.04091	0.6394		0.08691	0.2017		0.1242	0.09633		0.09633
ITGA2*	rs3212641	0.15996	A	G		-0.09828	0.2654		0.06998	0.4302		-0.1132	0.1011		-0.05741	0.45		0.1011
ITGA2*	rs2068247	0.402834	T	C		0.04608	0.4416		0.08358	0.1712		-0.07719	0.1053		-0.02507	0.6331		0.1053
ITGA2*	rs1421929	0.485887	C	T		-0.105	0.1113		-0.07724	0.2441		-0.06021	0.2447		-0.04691	0.4105		0.1113
ITGA2*	rs3212467	0.306841	A	G		-0.1073	0.1126		0.04055	0.5513		-0.04396	0.4085		0.01149	0.8441		0.1126
ITGA2*	NT_006713.14_2932342	0.00603622	A	G		-0.03731	0.9276		0.2783	0.5		0.5104	0.117		0.4886	0.1721		0.117
ITGA2*	rs4865755	0.197183	G	A		0.04345	0.5838		-0.06623	0.4061		0.02546	0.6847		-0.1062	0.122		0.122
ITGA2*	rs152088	0.196177	T	C		-0.07774	0.3242		-0.1215	0.1252		0.005471	0.9295		-0.03403	0.6164		0.1252
ITGA2*	rs17298242	0.254527	A	G		0.02943	0.6862		0.09038	0.2167		0.02013	0.725		0.09612	0.1254		0.1254
ITGA2*	rs26682	0.447686	G	T		-0.09723	0.1262		0.002394	0.9701		0.03308	0.5099		0.0601	0.2753		0.1262
ITGA2*	rs11955860	0.318913	T	C		0.102	0.1272		-0.05365	0.4252		0.05168	0.3258		-0.06457	0.2635		0.1272
ITGA2*	rs3212657	0.120724	C	T		-0.1497	0.128		-0.07508	0.4479		0.003549	0.9634		0.01664	0.8447		0.128
ITGA2*	rs3212574	0.208249	T	C		-0.0269	0.7329		0.01285	0.8712		0.06341	0.3049		0.1021	0.1321		0.1321
ITGA2*	rs41268441	0.00503018	G	A		-0.4684	0.2968		-0.6713	0.1366		-0.03563	0.9196		-0.1674	0.6658		0.1366
ITGA2*	rs6895049	0.448692	A	C		-0.09485	0.138		-0.008695	0.8925		0.02358	0.6407		0.04543	0.4126		0.138
ITGA2*	rs3212383	0.194165	A	G		0.08583	0.2862		-0.05894	0.4663		0.03669	0.5646		-0.1035	0.1381		0.1381
ITGA2*	rs17298473	0.32495	G	A		0.02423	0.7246		0.1018	0.1405		-0.06366	0.2391		0.02014	0.7349		0.1405
ITGA2*	rs34512129	0.194165	A	T		0.06787	0.4022		-0.05863	0.4716		0.03957	0.5372		-0.1036	0.1406		0.1406
ITGA2*	rs3212502	0.11167	A	G		0.06502	0.4946		0.1366	0.1529		-0.04737	0.5254		0.02888	0.7245		0.1529
ITGA2*	rs41304880	0.00301811	T	A		0.09096	0.8751		-0.8214	0.1576		-0.4129	0.3623		-0.661	0.1838		0.1576
ITGA2*	rs3212483	0.296781	T	C		0.06958	0.3152		0.0949	0.1728		0.001751	0.9743		0.08382	0.16		0.16
ITGA2*	rs12520747	0.321932	G	C		0.01927	0.771		-0.09119	0.1701		0.01923	0.7111		-0.07925	0.1639		0.1639
ITGA2*	rs1316250	0.295775	G	A		-0.09742	0.1697		0.0688	0.3349		-0.02739	0.6232		0.03305	0.5894		0.1697
ITGA2*	rs6859355	0.401408	T	C		0.01698	0.7938		0.07002	0.2833		0.06974	0.1717		0.03589	0.5226		0.1717
ITGA2*	rs7725246	0.379276	G	T		-0.08918	0.1747		0.04264	0.5187		-0.06128	0.2357		-0.008335	0.8834		0.1747
ITGA2*	rs3212430	0.347082	A	G		0.02033	0.756		0.03319	0.6135		0.004969	0.923		0.07479	0.1846		0.1846
ITGA2*	rs41302836	0.0211268	T	C		0.07283	0.7438		0.003899	0.9861		0.122	0.4858		0.252	0.1893		0.1893
ITGA2*	rs27890	0.0734406	G	A		0.1535	0.1976		-0.06673	0.5775		-0.0117	0.9003		-0.05984	0.5593		0.1976
ITGA2*	rs35233	0.141851	T	C		-0.005325	0.9525		-0.1126	0.2098		-0.00986	0.888		-0.05278	0.4921		0.2098
ITGA2*	rs3212627	0.177062	A	T		-0.03542	0.6731		0.02399	0.7762		0.0426	0.5169		0.09014	0.2113		0.2113
ITGA2*	rs7735277	0.214286	A	G		0.09475	0.2192		-0.03398	0.6613		0.05095	0.4024		-0.07747	0.2461		0.2192
ITGA2*	rs3212640	0.454728	G	C		-0.07991	0.222		-0.0112	0.8649		-0.06129	0.2329		-0.03383	0.5493		0.222
ITGA2*	rs990602	0.454728	G	A		-0.07991	0.222		-0.0112	0.8649		-0.06129	0.2329		-0.03383	0.5493		0.222
ITGA2*	rs1421941	0.198189	G	A		-0.09274	0.2389		0.02103	0.7906		0.03946	0.5225		0.07881	0.2445		0.2389
ITGA2*	rs7719848	0.28169	A	G		0.039	0.5808		-0.08262	0.2442		0.03899	0.4815		-0.06862	0.259		0.2442
ITGA2*	rs3212543	0.0804829	C	T		0.06508	0.5776		-0.1286	0.2732		-0.009201	0.9203		-0.09386	0.3524		0.2732
ITGA2*	rs16880892	0.0975855	A	G		0.06829	0.5166		-0.1076	0.3092		-0.02271	0.7852		-0.1001	0.2735		0.2735
ITGA2*	rs3212433	0.379276	A	G		0.06873	0.2854		0.04331	0.5031		-0.0002709	0.9957		0.04751	0.3941		0.2854
ITGA2*	rs30091	0.189135	G	A		-0.08394	0.3085		0.01787	0.8293		0.01984	0.7587		0.05098	0.4722		0.3085
ITGA2*	rs10054234	0.169014	A	C		0.07165	0.381		-0.007644	0.9259		-0.05896	0.3615		-0.02947	0.6781		0.3615
ITGA2*	rs1421934	0.108652	T	C		0.05748	0.5641		-0.0903	0.3673		0.02435	0.755		-0.04864	0.5702		0.3673
ITGA2*	rs6894884	0.29251	T	C		-0.06095	0.373		-0.04152	0.545		0.03626	0.4985		0.03272	0.5788		0.373
ITGA2*	rs26346	0.0995976	T	G		0.07604	0.4576		-0.08508	0.4083		0.02171	0.7865		-0.06348	0.4706		0.4083
ITGA2*	rs33443	0.303427	T	A		-0.04082	0.5465		-0.04281	0.5292		0.04302	0.4169		0.03162	0.5871		0.4169
ITGA2*	rs3212695	0.00100604	A	C		-0.1753	0.8609		-0.1343	0.8938		-0.6196	0.4297		-0.351	0.6839		0.4297
ITGA2*	rs3212690	0.0110664	G	A		0.2268	0.4565		0.1849	0.546		-0.008444	0.9718		0.1747	0.505		0.4565
ITGA2*	rs3212681	0.178068	A	G		0.006589	0.9374		-0.05215	0.5361		0.04769	0.4697		-0.05095	0.4819		0.4697
ITGA2*	rs11742558	0.34507	T	C		-0.02581	0.6989		0.02468	0.7129		0.02846	0.587		0.04086	0.4777		0.4777
ITGA2*	rs246410	0.34507	G	A		-0.02581	0.6989		0.02468	0.7129		0.02846	0.587		0.04086	0.4777		0.4777
ITGA2*	rs988574	0.0231388	C	T		-0.1211	0.5702		-0.152	0.4784		-0.01357	0.9353		-0.003429	0.9851		0.4784
ITGA2*	rs41315914	0.00301811	C	T		0.02378	0.9672		-0.005698	0.9922		-0.06103	0.8931		-0.3289	0.5093		0.5093
ITGA2*	rs3212661	0.0653924	T	C		0.05652	0.6708		-0.08444	0.5274		-0.01626	0.8763		-0.007006	0.9513		0.5274
ITGA2*	rs12152954	0.00301811	A	G		0.2682	0.6431		0.1584	0.7854		-0.02454	0.9569		-0.3111	0.533		0.533
ITGA2*	rs41304882	0.00100604	G	A		-0.6097	0.5422		-0.5985	0.5516		0.04432	0.9549		-0.1869	0.8282		0.5422
ITGA2*	rs30094	0.104628	T	C		-0.03428	0.7313		0.05942	0.5536		0.0326	0.6771		0.02213	0.7969		0.5536
ITGA2*	rs41315910	0.00804829	G	T		0.1883	0.5971		0.02498	0.9444		0.06842	0.8069		-0.01713	0.9556		0.5971
ITGA2*	rs3212684	0.0633803	T	C		-0.003076	0.9815		-0.01696	0.8986		0.05085	0.624		-0.008604	0.9398		0.624
ITGA2*	rs3212699	0.0422535	A	G		0.04459	0.7821		-0.06389	0.6933		-0.02368	0.8512		0.04193	0.7624		0.6933
ITGA2*	rs41311617	0	–	C		NaN
ITGA2*	rs41308289	0	–	G		NaN
ITGA2*	rs41272301	0	–	G		NaN
ITGA2*	rs41272305	0	–	T		NaN
ITGA2*	rs3212644	0	–	A		NaN
ITGA2*	rs3212660	0	–	A		NaN
ITGA2*	rs3212685	0	–	T		NaN
ITGA2*	rs3212691	0	–	A		NaN
ITGA2*	rs35237	0	–	C		NaN
ITGA2*	rs2112290	0.290323
ITGA2*	rs988557	0.338964
ITGA2*	rs41272303	Failed
ITGA2B	rs5910	0.382294	T	C		0.06676	0.2971		0.07825	0.2239		0.01892	0.7065		0.06705	0.2238		0.2238
ITGA2B	rs850730	0.384848	G	C		0.0615	0.3387		0.07077	0.2739		0.02049	0.6849		0.06697	0.2268		0.2268
ITGB1*	rs11009131	0.0181087	T	G		0.2599	0.2786		0.5561	0.02077		0.1175	0.5326		0.2165	0.2948		0.02077
ITGB1*	rs2488311	0.486922	T	C		-0.06415	0.3212		-0.1279	0.04877		-0.06982	0.1673		-0.0609	0.2732		0.04877
ITGB1*	rs41314962	0.016129	T	C		0.151	0.5525		0.4675	0.06665		-0.04797	0.8099		0.2532	0.2458		0.06665
ITGB1*	rs2488320	0.42638	T	C		0.03146	0.6391		0.1219	0.06669		0.08338	0.1131		0.08712	0.1305		0.06669
ITGB1*	rs16933819	0.155936	G	A		-0.02249	0.7955		0.03702	0.6712		0.1222	0.07226		0.1296	0.08274		0.07226
ITGB1*	rs1557150	0.284274	G	A		0.03338	0.6372		0.1006	0.1577		0.08405	0.1305		0.105	0.08515		0.08515
ITGB1*	rs16933842	0.0975855	G	A		0.191	0.08675		0.05649	0.6148		0.0616	0.4819		0.001169	0.9903		0.08675
ITGB1*	rs2503998	0.488934	G	C		-0.05706	0.3815		-0.112	0.08726		-0.06859	0.1786		-0.06102	0.2762		0.08726
ITGB1*	rs7914799	0.2666	T	A		0.0436	0.5521		0.07229	0.3265		0.08948	0.1189		0.09866	0.1175		0.1175
ITGB1*	rs2457706	0.204225	T	A		0.1189	0.1419		0.06243	0.4433		0.05467	0.3926		0.01848	0.7926		0.1419
ITGB1*	rs12248136	0.0925553	C	G		-0.1588	0.1576		-0.0695	0.5386		-0.05507	0.5319		-0.01734	0.8578		0.1576
ITGB1*	rs1187056	0.442656	A	G		-0.07246	0.2626		-0.05181	0.4256		-0.07052	0.1632		-0.05067	0.3622		0.1632
ITGB1*	rs2503997	0.315895	T	C		-0.003491	0.9597		0.0619	0.3721		0.05854	0.2782		0.08183	0.1672		0.1672
ITGB1*	rs2245844	0.495976	G	T		0.04584	0.481		0.07559	0.2474		0.06809	0.1808		0.0422	0.4507		0.1808
ITGB1*	rs2503995	0.389336	C	G		0.006486	0.9217		0.07349	0.2673		0.06852	0.1838		0.06726	0.2351		0.1838
ITGB1*	rs1187078	0.456067	G	A		0.01316	0.8419		0.05506	0.4022		0.06575	0.2004		0.0656	0.2459		0.2004
ITGB1*	rs2488330	0.183943	G	C		0.04846	0.5691		0.1082	0.2062		0.004133	0.9509		0.0188	0.7979		0.2062
ITGB1*	rs2488335	0.346076	G	C		0.06366	0.3447		0.04832	0.4755		0.06572	0.2141		0.02402	0.6797		0.2141
ITGB1*	rs1187095	0.0715726	G	A		-0.04875	0.684		0.1472	0.2224		0.00379	0.9681		0.1271	0.2217		0.2217
ITGB1*	rs1187101	0.490946	T	C		-0.02651	0.6806		-0.01631	0.801		-0.05992	0.2341		-0.03442	0.5343		0.2341
ITGB1*	rs1187093	0.468813	C	G		-0.01659	0.7958		-0.02566	0.6904		0.05506	0.2719		0.0427	0.4382		0.2719
ITGB1*	rs1187097	0.452716	T	C		-0.008585	0.894		-0.002633	0.9676		0.05504	0.2749		0.04231	0.445		0.2749
ITGB1*	rs17296289	0.0674044	A	G		0.0129	0.9178		-0.09522	0.4483		-0.02092	0.8307		-0.1136	0.29		0.29
ITGB1*	rs11595981	0.0905433	A	G		0.1186	0.3015		0.03617	0.754		0.006404	0.9433		-0.0451	0.6485		0.3015
ITGB1*	rs12266969	0.0915493	A	G		0.117	0.3061		0.02319	0.8402		0.0007286	0.9935		-0.05913	0.5484		0.3061
ITGB1*	rs2475193	0.250503	T	C		0.0767	0.3136		0.0324	0.672		0.001437	0.9808		-0.009202	0.8887		0.3136
ITGB1*	rs1187069	0.481891	G	A		-0.0308	0.6349		-0.05823	0.3717		-0.05085	0.3164		-0.03519	0.5281		0.3164
ITGB1*	rs1009002	0.475855	G	A		-0.007229	0.9117		-0.01692	0.7963		-0.0489	0.3377		-0.01571	0.7793		0.3377
ITGB1*	rs2488336	0.412475	A	G		-0.01727	0.7934		0.01904	0.7739		0.04881	0.344		0.03815	0.5009		0.344
ITGB1*	rs10827150	0.0887097	C	T		0.00438	0.9694		0.05851	0.611		0.08449	0.3451		0.00463	0.9624		0.3451
ITGB1*	rs2153875	0.250503	C	A		0.03084	0.6838		0.07163	0.3463		-0.00342	0.9541		-0.02323	0.7221		0.3463
ITGB1*	rs11009157	0.243952	A	G		-0.0105	0.8905		-0.008226	0.9145		0.05094	0.3962		0.01994	0.7625		0.3962
ITGB1*	rs11009125	0.105847	G	A		0.07317	0.4858		0.07652	0.468		-0.01668	0.8401		-0.05893	0.5162		0.468
ITGB1*	rs45580338	0.0251509	A	G		0.1403	0.4939		0.1087	0.598		-0.07736	0.6302		-0.0237	0.8932		0.4939
ITGB1*	rs722432	0.0744467	A	G		0.06472	0.5906		-0.0662	0.5841		0.03233	0.7315		-0.0704	0.4961		0.4961
ITGB1*	rs16933771	0.0523139	G	A		-0.03835	0.7892		0.04062	0.7781		-0.07624	0.4972		0.007419	0.9521		0.4972
ITGB1*	rs2488326	0.10664	T	C		0.04568	0.6656		0.07209	0.4974		-0.002651	0.9746		-0.01083	0.9058		0.4974
ITGB1*	rs41306328	0.0241935	G	A		0.04563	0.8275		-0.02747	0.8961		0.02164	0.8951		-0.1135	0.5291		0.5291
ITGB1*	rs2504004	0.158954	G	A		0.0447	0.6049		0.03699	0.6702		-0.04118	0.5448		-0.03236	0.6649		0.5448
ITGB1*	rs41314964	0.172032	A	G		-0.006922	0.9351		0.04069	0.634		0.03164	0.6366		0.04431	0.5469		0.5469
ITGB1*	rs10827164	0.349095	G	A		0.03939	0.5529		-0.02094	0.7536		-0.00462	0.9292		-0.03247	0.5696		0.5529
ITGB1*	rs2974542	0.295775	C	G		0.02489	0.7233		0.023	0.7448		0.01947	0.7252		0.009891	0.8708		0.7233
ITGB1*	rs41276074	0	–	T		NaN
ITGB1*	rs41299216	Failed
ITGB1*	rs2475197	0.0595533
ITGB3	rs2015049	0.152918	A	G		-0.00875	0.9231		-0.006056	0.947		-0.1479	0.03641		-0.1921	0.01323		0.01323
ITGB3	rs11079764	0.421529	T	C		-0.03894	0.538		-0.002217	0.9722		0.1081	0.02875		0.1267	0.01945		0.01945
ITGB3	rs12603843	0.413481	T	C		0.07053	0.269		-0.09514	0.1377		-0.01128	0.8221		-0.1167	0.03333		0.03333
ITGB3	rs17225109	0.0613682	T	C		0.1063	0.3965		-0.09868	0.4336		-0.08346	0.3976		-0.2234	0.03851		0.03851
ITGB3	rs2292867	0.104628	A	G		-0.2194	0.0388		-0.1269	0.235		-0.1443	0.0826		-0.1265	0.1664		0.0388
ITGB3	rs35265764	0.0967413	A	C		-0.232	0.03968		-0.1134	0.3185		-0.1709	0.05238		-0.1577	0.1032		0.03968
ITGB3	rs9895150	0.391348	C	T		-0.07299	0.2631		-0.08857	0.1765		-0.06828	0.1807		-0.1028	0.06599		0.06599
ITGB3	rs16941731	0.130785	C	T		-0.01822	0.8525		0.03836	0.697		-0.1342	0.0793		-0.1467	0.08085		0.0793
ITGB3	rs3892084	0.15493	A	G		-0.1512	0.08367		-0.06172	0.483		-0.09455	0.1669		-0.06298	0.4024		0.08367
ITGB3	rs16941768	0.0432596	C	T		-0.02733	0.8639		-0.06329	0.6929		0.2144	0.08557		0.1216	0.3758		0.08557
ITGB3	rs12603582	0.21328	T	G		-0.1335	0.09518		-0.1356	0.09168		0.05855	0.3514		0.04725	0.4937		0.09168
ITGB3	rs17605348	0.0967742	G	A		-0.01977	0.8568		0.01871	0.8651		0.1417	0.09688		0.1445	0.1241		0.09688
ITGB3	rs11867160	0.057377	G	A		-0.2339	0.1012		-0.1644	0.2446		-0.009704	0.9305		-0.04068	0.7393		0.1012
ITGB3	rs11079770	0.158954	C	G		-0.1421	0.1021		-0.03062	0.7264		-0.08001	0.2398		-0.03748	0.6166		0.1021
ITGB3	rs16941702	0.0472837	A	G		-0.2405	0.1161		-0.08232	0.5929		-0.09239	0.4421		-0.1729	0.1898		0.1161
ITGB3	rs2292866	0.12173	G	A		-0.1251	0.2069		-0.02337	0.8147		-0.1134	0.1433		-0.1251	0.1416		0.1416
ITGB3	rs41315064	0.0171026	A	G		0.1693	0.4925		0.1397	0.5732		0.2834	0.1421		0.1807	0.3948		0.1421
ITGB3	rs7216112	0.353119	A	G		0.09458	0.1447		0.05531	0.3963		0.04632	0.3619		0.03663	0.5116		0.1447
ITGB3	rs3785870	0.00704225	G	A		-0.5342	0.1599		-0.5022	0.1887		-0.05652	0.8496		0.149	0.6489		0.1599
ITGB3	rs11650072	0.383065	A	G		0.05341	0.4068		0.02997	0.6436		0.06878	0.1723		0.05632	0.3094		0.1723
ITGB3	rs12709458	0.183099	G	T		-0.1055	0.1966		0.008866	0.9141		-0.06524	0.3079		-0.03663	0.6025		0.1966
ITGB3	rs3851806	0.15625	C	G		-0.1132	0.2026		-0.03162	0.7235		-0.04522	0.5159		-0.07508	0.3258		0.2026
ITGB3	rs7225575	0.323944	C	T		0.08512	0.211		0.02402	0.7257		0.005547	0.9173		0.0005482	0.9925		0.211
ITGB3	rs7217214	0.208249	G	A		0.04073	0.5795		-0.007292	0.9214		0.07077	0.2237		0.03069	0.6313		0.2237
ITGB3	rs11868894	0.173038	G	A		-0.09772	0.2429		-0.0003566	0.9966		-0.07926	0.2259		-0.06813	0.3436		0.2259
ITGB3	rs3744453	0.0412475	C	T		0.02901	0.8587		-0.062	0.705		0.1539	0.2304		0.02679	0.8495		0.2304
ITGB3	rs8078614	0.21831	A	G		0.0204	0.7794		-0.02442	0.7387		0.06749	0.2409		0.03505	0.5797		0.2409
ITGB3	rs11652772	0.28169	G	A		0.06352	0.3454		0.003956	0.9534		-0.06085	0.2478		-0.0375	0.5171		0.2478
ITGB3	rs5919	0.0613682	C	T		-0.05714	0.6757		0.06909	0.6149		0.03323	0.7562		0.1354	0.2491		0.2491
ITGB3	rs7220842	0.261569	A	C		0.000542	0.9939		0.02403	0.7339		0.06283	0.2554		0.05186	0.3931		0.2554
ITGB3	rs11655536	0.272636	G	A		0.01872	0.7874		-0.0006009	0.9931		-0.02062	0.7048		-0.06731	0.2596		0.2596
ITGB3	rs8077375	0.17002	T	C		0.07639	0.3194		-0.01714	0.8242		0.06594	0.2766		0.04343	0.5145		0.2766
ITGB3	rs5918	0.185996	G	A		0.05379	0.4947		0.002312	0.9767		0.0606	0.327		0.03444	0.6134		0.327
ITGB3	rs7217710	0.313883	G	A		-0.0449	0.4808		-0.05652	0.3772		0.0003754	0.9941		-0.02761	0.6188		0.3772
ITGB3	rs2292863	0.306841	G	C		-0.03021	0.637		-0.04284	0.5054		0.00202	0.9683		-0.03219	0.5636		0.5054
ITGB3	rs2056131	0.331992	A	G		0.01187	0.8605		0.02498	0.7129		0.003627	0.9459		0.0388	0.5084		0.5084
ITGB3	rs16941829	0.0533199	A	G		-0.04225	0.7711		0.08244	0.5722		0.005251	0.9632		0.08263	0.5088		0.5088
ITGB3	rs15908	0.368209	G	T		-0.03971	0.5197		-0.02571	0.6784		0.008755	0.8575		-0.001621	0.9758		0.5197
ITGB3	rs4629024	0.325956	G	A		-0.03803	0.5467		-0.02628	0.6787		-0.005578	0.9109		-0.01196	0.8271		0.5467
ITGB3	rs4525555	0.32495	A	G		-0.03478	0.5829		-0.0231	0.7166		-0.004933	0.9214		-0.01227	0.8232		0.5829
ITGB3	rs3760372	0.347082	A	G		0.0266	0.6791		0.01712	0.7911		0.0255	0.6128		0.03034	0.5834		0.5834
ITGB3	rs11652097	0.390342	T	C		-0.01312	0.8333		0.02644	0.673		-0.01821	0.7105		-0.0293	0.5866		0.5866
ITGB3	rs2015729	0.391348	T	C		-0.02999	0.619		-8.444e-05	0.9989		0.01125	0.8133		0.0002711	0.9959		0.619
ITGB3	rs3809863	0.457746	A	G		0.01318	0.827		-0.004225	0.9444		-0.01645	0.7279		-0.02021	0.697		0.697
ITGB3	rs8066295	0.293763	A	G		0.004797	0.9397		0.01171	0.8542		0.006269	0.9006		-0.02077	0.7063		0.7063
ITGB3	rs7209700	0.334004	G	A		-0.009857	0.8741		-0.0009468	0.9879		0.01281	0.7947		-0.01964	0.7165		0.7165
ITGB3	rs10514919	0.268612	T	G		-0.003899	0.9527		-0.006968	0.9159		0.003907	0.9402		-0.02026	0.7231		0.7231
ITGB3	rs11658221	0.268612	T	G		-0.003899	0.9527		-0.006968	0.9159		0.003907	0.9402		-0.02026	0.7231		0.7231
ITGB3	rs5921	0	–	G		NaN
ITPR1	rs41304179	0.00100604	A	G		2.057	0.03936		3.119	0.001829		0.8461	0.2796		1.377	0.1087		0.00183
ITPR1	rs17786144	0.124748	C	T		0.2917	0.002919		0.291	0.003142		0.09918	0.1984		0.08621	0.309		0.00292
ITPR1	rs17041401	0.422535	C	T		0.1833	0.003386		0.1429	0.02326		0.04436	0.3667		0.06119	0.2567		0.00339
ITPR1	rs55946983	0.055332	T	C		-0.3585	0.01023		-0.1398	0.3204		-0.05434	0.622		0.05276	0.663		0.01023
ITPR1	rs4684443	0.257545	A	G		-0.1771	0.01425		-0.02252	0.7572		-0.03471	0.5404		0.03488	0.5755		0.01425
ITPR1	rs17729525	0.148893	A	G		0.1968	0.02447		0.2127	0.01551		0.1074	0.1179		0.1089	0.1488		0.01551
ITPR1	rs41308265	0.0100604	T	C		-0.4738	0.1374		-0.7067	0.02728		0.1786	0.4758		0.1884	0.4933		0.02728
ITPR1	rs6442895	0.165996	C	G		-0.1891	0.02924		-0.07283	0.4043		-0.05027	0.4602		-0.04111	0.5825		0.02924
ITPR1	rs9311395	0.408451	T	C		0.1363	0.03415		0.05331	0.4105		0.02708	0.592		0.01576	0.7764		0.03415
ITPR1	rs34548572	0.194165	A	G		-0.1666	0.03569		0.01231	0.8776		0.03405	0.5846		0.05348	0.4342		0.03569
ITPR1	rs7652028	0.196177	G	A		-0.1634	0.03918		0.008571	0.9145		0.03658	0.5567		0.05551	0.4166		0.03918
ITPR1	rs13316843	0.162978	A	G		-0.1806	0.03962		-0.001378	0.9876		-0.002472	0.9714		0.02898	0.7017		0.03962
ITPR1	rs6442896	0.161972	T	G		-0.1727	0.04942		-0.05185	0.5579		-0.02435	0.7241		-0.014	0.8535		0.04942
ITPR1	rs901856	0.1167	A	G		0.004761	0.9622		0.01512	0.881		-0.1538	0.04982		-0.1089	0.2072		0.04982
ITPR1	rs2306877	0.173038	G	T		-0.07027	0.4046		-0.1577	0.06226		0.04402	0.506		-0.0217	0.7654		0.06226
ITPR1	rs11920001	0.169014	G	A		-0.1376	0.1013		0.003297	0.9689		0.1065	0.1055		0.1338	0.06382		0.06382
ITPR1	rs2633722	0.138833	G	T		-0.06685	0.4718		-0.1673	0.07271		0.09238	0.2037		0.008314	0.9172		0.07271
ITPR1	rs2306875	0.32495	G	A		0.08148	0.223		0.1197	0.07459		-0.01882	0.7196		0.02064	0.72		0.07459
ITPR1	rs2306879	0.31992	G	A		-0.07737	0.2588		-0.1223	0.07549		0.009057	0.8661		-0.007541	0.8983		0.07549
ITPR1	rs3816835	0.433602	T	G		0.1067	0.09139		0.03681	0.5629		0.001292	0.9792		-0.01388	0.7991		0.09139
ITPR1	rs7613447	0.161972	A	G		-0.1292	0.1357		-0.0109	0.9005		-0.0383	0.5733		0.1054	0.1578		0.1357
ITPR1	rs1038639	0.381288	A	C		0.02988	0.6405		0.09537	0.1376		0.0264	0.5997		0.0503	0.3624		0.1376
ITPR1	rs3792487	0.327621	A	G		0.07412	0.2737		0.09829	0.1482		-0.01762	0.7399		0.01973	0.7343		0.1482
ITPR1	rs3796336	0.240443	G	T		-0.1105	0.1491		-0.00485	0.9498		0.002185	0.971		0.02467	0.7083		0.1491
ITPR1	rs733018	0.232394	G	T		-0.1077	0.1527		-0.02466	0.7449		0.05843	0.3237		0.05852	0.3682		0.1527
ITPR1	rs41311607	0.0191147	T	C		-0.3305	0.157		0.07351	0.7544		-0.1567	0.3915		-0.01879	0.9255		0.157
ITPR1	rs17760545	0.153924	G	T		-0.1226	0.1586		-0.008009	0.927		0.006995	0.9187		0.01804	0.8105		0.1586
ITPR1	rs9866640	0.177062	G	A		-0.04517	0.5906		-0.04279	0.6121		-0.08891	0.1756		-0.04904	0.497		0.1756
ITPR1	rs41290678	0.204225	A	G		0.02374	0.7609		0.02808	0.7202		0.04246	0.4868		0.09042	0.177		0.177
ITPR1	rs41304181	0.0472837	A	G		0.1973	0.1776		0.09994	0.4971		-0.006516	0.9548		-0.02726	0.829		0.1776
ITPR1	rs6801563	0.302817	G	A		-0.09487	0.1783		-0.05517	0.4364		-0.07351	0.1845		-0.06098	0.3166		0.1783
ITPR1	rs931389	0.45171	A	G		-0.08066	0.2193		-0.03484	0.5977		-0.0211	0.684		0.005324	0.9255		0.2193
ITPR1	rs6793265	0.131791	T	C		-0.0791	0.3888		0.06045	0.5124		0.08231	0.2515		0.07562	0.3377		0.2515
ITPR1	rs6442905	0.0211268	A	G		-0.2375	0.2636		-0.07564	0.7233		-0.1701	0.3064		-0.1468	0.422		0.2636
ITPR1	rs41289636	0.00704225	T	C		-0.3869	0.3089		-0.4128	0.2801		-0.09844	0.7411		-0.1226	0.7079		0.2801
ITPR1	rs6801737	0.125755	T	A		-0.01864	0.848		-0.1046	0.2842		0.02567	0.7364		-0.02322	0.7816		0.2842
ITPR1	rs304015	0.131791	G	C		-0.0514	0.5921		0.05155	0.5929		0.05922	0.4333		0.08813	0.2881		0.2881
ITPR1	rs878135	0.479879	G	T		0.06755	0.2956		0.06009	0.3547		0.03287	0.5158		0.038	0.494		0.2956
ITPR1	rs17710726	0.0452716	C	G		0.08609	0.5725		0.1557	0.3097		0.02053	0.8636		-0.02089	0.8736		0.3097
ITPR1	rs41305987	0.0494949	T	A		0.1464	0.3097		0.05564	0.7011		0.01168	0.9177		-0.01038	0.9335		0.3097
ITPR1	rs35789999	0.0120724	G	A		0.1999	0.4588		0.2633	0.3315		0.1164	0.5821		0.1181	0.6112		0.3315
ITPR1	rs2306881	0.493964	C	T		0.05879	0.3372		0.009794	0.8737		-0.02655	0.5803		-0.02166	0.6812		0.3372
ITPR1	rs41289628	0.00603622	T	C		0.2623	0.5228		0.16	0.6982		-0.3088	0.3376		-0.2131	0.547		0.3376
ITPR1	rs3792490	0.299395	A	G		0.06697	0.3388		0.05755	0.4138		0.000739	0.9893		0.0142	0.8138		0.3388
ITPR1	rs41290672	0.00100604	T	C		0.6341	0.5261		0.6139	0.5415		0.2053	0.7934		0.7818	0.3634		0.3634
ITPR1	rs56378811	0.160966	C	T		-0.01904	0.8214		0.0421	0.6193		0.01467	0.825		0.06299	0.387		0.387
ITPR1	rs304076	0.348089	A	C		-0.0128	0.8503		0.05793	0.3953		0.01404	0.793		0.03407	0.5621		0.3953
ITPR1	rs9823748	0.488934	T	C		0.04104	0.5056		-0.004468	0.9425		-0.03993	0.4082		-0.0223	0.6744		0.4082
ITPR1	rs3804984	0.330986	C	T		-0.01144	0.863		-0.01446	0.8282		0.04254	0.4121		0.01555	0.785		0.4121
ITPR1	rs304074	0.316901	T	C		-0.0148	0.8248		0.0521	0.4381		-0.0004491	0.9932		0.03938	0.4967		0.4381
ITPR1	rs1994500	0.402414	G	A		-0.008542	0.8951		-0.0504	0.4387		0.01764	0.7278		-0.0005832	0.9916		0.4387
ITPR1	rs2291861	0.419355	C	A		0.02764	0.6705		0.04807	0.4615		0.008528	0.8669		-0.004094	0.9416		0.4615
ITPR1	rs901854	0.404427	C	T		-0.01362	0.8305		0.000261	0.9967		-1.749e-06	1		-0.03764	0.4924		0.4924
ITPR1	rs41289626	0.00402414	T	C		0.06461	0.8975		0.2723	0.5892		-0.2391	0.5425		-0.1775	0.6807		0.5425
ITPR1	rs2304820	0.231855	G	A		0.001112	0.9883		-0.04094	0.5896		0.008576	0.8847		-0.0249	0.7015		0.5896
ITPR1	rs7625003	0.0320248	T	G		0.0604	0.7457		0.03727	0.8402		-0.05987	0.6807		-0.05672	0.7227		0.6807
ITPR1	rs41289630	0	–	C		NaN
ITPR1	rs41290674	0	–	T		NaN
ITPR1	rs41311605	0	–	C		NaN
ITPR1	rs41311609	0	–	A		NaN
ITPR1	rs3816252	0.337838
JAK2	rs10429491	0.303823	T	C		-0.12	0.08407		-0.2384	0.0006032		0.02412	0.6591		-0.001028	0.9863		0.0006
JAK2	rs41316003	0.00503018	T	C		-0.1353	0.7633		-0.8747	0.05227		0.04381	0.9011		-0.09511	0.806		0.05227
JAK2	rs7034539	0.221774	G	A		0.03188	0.6774		0.1436	0.06118		-0.06238	0.299		-0.02617	0.6919		0.06118
JAK2	rs41303215	0.00402414	G	A		-0.1871	0.7092		0.01277	0.9798		-0.7048	0.07251		-0.7359	0.08788		0.07251
JAK2	rs10974955	0.221328	A	G		0.02156	0.7781		0.1168	0.1284		-0.05659	0.3453		-0.01508	0.819		0.1284
JAK2	rs41314565	0.00503018	A	G		0.266	0.5537		0.6625	0.1419		0.2643	0.4522		0.4172	0.2796		0.1419
JAK2	rs2274471	0.262575	C	T		-0.03341	0.6503		0.01867	0.801		-0.07862	0.1739		-0.04145	0.5145		0.1739
JAK2	rs7869668	0.471831	T	C		-0.0527	0.4002		-0.06492	0.3024		-0.04978	0.3118		-0.04172	0.4406		0.3024
JAK2	rs41302214	0.00100604	A	G		0.03045	0.9757		-0.3542	0.7246		0.1272	0.8713		0.705	0.4134		0.4134
JAK2	rs41306104	0	–	T		NaN
LAT	rs1802141	0.0150905	G	A		-0.06692	0.7984		-0.5357	0.04153		-0.3415	0.09669		-0.6205	0.005759		0.00576
LAT	rs41280846	0.0100604	C	T		-0.08091	0.8		-0.4064	0.205		-0.3229	0.1965		-0.5768	0.03517		0.03517
LAT	rs9929088	0.304829	T	G		-0.03386	0.6333		0.000732	0.9918		0.03293	0.5531		0.02523	0.6792		0.5531
LAT	rs4788115	0.171026	A	T		0.005826	0.9447		0.0036	0.966		0.01398	0.8318		0.01002	0.8898		0.8318
LAT	rs41280850	0	–	A		NaN
LAT	rs41292396	0	–	C		NaN
LCK	rs1042546	0.0764588	G	A		0.2529	0.02869		0.2082	0.07344		0.01558	0.864		0.02034	0.8387		0.02869
LCK	rs41264007	0.00100604	G	C		-1.274	0.2024		-1.394	0.1653		-0.8588	0.2723		-0.9964	0.2461		0.1653
LCK	rs41264005	0	–	C		NaN
LCP2	rs41315928	0.5	A	G		-0.07604	0.2462		-0.1565	0.01732		0.06731	0.1898		0.004913	0.9307		0.01732
LCP2	NT_023133.11_14507463	0.485915	A	G		0.08145	0.2126		0.1431	0.02903		-0.06369	0.2133		-0.01181	0.8338		0.02903
LCP2	NT_023133.12_14511832	0.443662	G	T		-0.08252	0.1916		0.03624	0.5685		-0.1007	0.04124		-0.04824	0.3751		0.04124
LCP2	rs34192428	0.0231388	G	C		-0.223	0.2958		-0.2821	0.1881		0.1715	0.3046		0.3176	0.08295		0.08295
LCP2	NT_023133.12_14494972	0.45674	C	A		-0.0335	0.5879		0.07336	0.2375		-0.01976	0.6837		0.002596	0.9611		0.2375
LCP2	NT_023133.12_14534098	0.257545	G	C		-0.01066	0.8825		0.07222	0.3187		0.005458	0.9231		0.0543	0.3815		0.3187
LCP2	rs7731957	0.0653924	T	C		-0.03315	0.7964		-0.09016	0.485		-0.09817	0.3303		-0.05812	0.6		0.3303
LCP2	rs41315926	0.472837	T	C		0.02502	0.696		-0.06242	0.332		0.03413	0.4963		0.01228	0.8237		0.332
LCP2	rs41308301	0.028169	A	G		0.167	0.3902		0.06013	0.7583		0.1359	0.3724		0.0031	0.9852		0.3724
LCP2	rs41303366	0.476861	T	C		0.02788	0.6631		-0.05576	0.3858		0.04095	0.414		0.01962	0.7217		0.3858
LCP2	NT_023133.11_14499607	0.303823	T	C		0.03387	0.633		-0.04306	0.5458		0.04555	0.4139		-0.03788	0.5363		0.4139
LCP2	rs315721	0.296781	G	A		0.008915	0.8986		-0.02305	0.7432		-0.02193	0.6895		-0.04318	0.4737		0.4737
LDLR	rs11669576	0.0442656	A	G		0.02759	0.8578		0.01242	0.936		0.2987	0.01277		0.2323	0.07877		0.01277
LDLR	rs2228671	0.11167	T	C		0.2421	0.0172		0.03231	0.7524		0.1439	0.07028		0.0772	0.3777		0.0172
LDLR	rs41306974	0.0221328	T	C		-0.184	0.3984		0.03336	0.879		0.3287	0.05488		0.2565	0.1733		0.05488
LDLR	rs41301949	0.0291751	C	T		0.3008	0.1153		0.1879	0.3282		-0.1918	0.2016		-0.3077	0.06166		0.06166
LDLR	rs17249029	0.00100604	A	G		0.2583	0.7963		-1.157	0.2496		-0.8585	0.2728		-1.418	0.09849		0.09849
LDLR	rs45508991	0.0110664	T	C		0.1477	0.6278		0.03003	0.9219		0.3887	0.1025		0.2873	0.2727		0.1025
LDLR	rs2304182	0.0720081	A	G		-0.1764	0.1566		-0.199	0.1112		-0.003901	0.968		-1.399e-05	0.9999		0.1112
LDLR	rs1433099	0.252515	T	C		-0.0483	0.5095		-0.03514	0.633		0.06688	0.2438		0.08613	0.1715		0.1715
LDLR	rs3826810	0.0515152	T	C		-0.04651	0.7432		-0.1652	0.2464		0.02023	0.856		-0.03469	0.7763		0.2464
LDLR	rs6413504	0.475855	G	A		0.01281	0.843		0.01697	0.794		-0.05495	0.2783		-0.03972	0.4758		0.2783
LDLR	rs4508523	0.130785	A	G		-0.06141	0.5155		-0.08014	0.3983		0.07118	0.336		0.06461	0.4267		0.336
LDLR	rs5929	0.0352113	A	G		-0.1382	0.4301		-0.02629	0.8813		-0.1297	0.345		-0.01181	0.9377		0.345
LDLR	rs1799898	0.112676	T	C		-0.09279	0.3464		0.02718	0.7839		-0.02526	0.7433		0.04134	0.6257		0.3464
LDLR	rs1003723	0.454728	T	C		0.05235	0.42		0.04262	0.5137		0.01395	0.7839		0.008743	0.8757		0.42
LDLR	rs2738465	0.322938	A	G		0.0161	0.8088		-0.02496	0.7089		0.007738	0.8822		-0.03581	0.5323		0.5323
LDLR	rs2738460	0.278672	T	C		0.02665	0.6987		-0.001883	0.9783		3.59e-05	0.9995		-0.0351	0.5559		0.5559
LDLR	rs5925	0.432596	G	A		0.03298	0.6122		0.03809	0.5602		-0.0214	0.6748		-0.01766	0.7526		0.5602
LDLR	rs14158	0.27163	A	G		0.0292	0.677		0.01226	0.8619		0.003302	0.9524		-0.03259	0.5913		0.5913
LDLR	rs5930	Failed
LYN	NT_008183.17_8709069	0.265594	G	A		0.1279	0.08583		0.06444	0.3895		0.05125	0.3801		0.05647	0.3785		0.08583
LYN	rs7813271	0.183468	G	A		-0.1338	0.1018		-0.08899	0.2791		-0.09174	0.1534		-0.1178	0.09481		0.09481
LYN	rs16922478	0.00100604	G	A		-0.2709	0.7866		-0.4487	0.6554		1.016	0.1939		0.4925	0.5668		0.1939
LYN	rs10100561	0.28672	C	A		0.06753	0.3372		0.02836	0.6885		0.03003	0.5861		0.03371	0.5779		0.3372
LYN	rs1027987	0.43159	G	A		-0.05689	0.3673		-0.01932	0.7608		-0.01349	0.7862		-0.01792	0.7428		0.3673
LYN	rs7828258	0.476861	T	C		0.009663	0.8795		-0.00447	0.9444		-0.03781	0.4514		-0.04684	0.3955		0.3955
LYN	rs2668011	0.251509	T	C		-0.04173	0.5586		-0.01476	0.8369		-0.01459	0.7949		-0.01413	0.8187		0.5586
LYN	rs1027986	0.430521
MADD	rs41304345	0.00402414	T	C		0.4092	0.4147		1.469	0.003434		0.07454	0.8497		0.2064	0.6329		0.00343
MADD	rs3736101	0.115694	A	G		-0.1066	0.2803		-0.2415	0.01471		-0.06973	0.3668		-0.08626	0.3094		0.01471
MADD	rs41303839	0.0110664	A	G		-0.6079	0.04564		-0.6138	0.04464		-0.228	0.3422		-0.0926	0.7257		0.04464
MADD	rs2291119	0.296781	T	C		-0.06383	0.3327		0.04563	0.4909		0.07427	0.1505		0.1048	0.06432		0.06432
MADD	rs2290149	0.143863	G	A		-0.04262	0.6296		-0.1406	0.113		-0.01694	0.8066		-0.02525	0.7397		0.113
MADD	rs41303843	0.0183673	T	C		-0.3506	0.1452		-0.2688	0.2657		-0.09309	0.6211		0.01396	0.9458		0.1452
MADD	rs41313493	0.00100604	C	G		0.7656	0.444		1.313	0.1914		-0.7468	0.3399		-0.3027	0.725		0.1914
MADD	rs41301447	0.0331992	G	A		0.2269	0.1932		-0.08916	0.6112		0.1056	0.4395		-0.03199	0.8313		0.1932
MADD	rs7943429	0.0291751	C	T		0.1395	0.4498		0.1884	0.3096		0.1525	0.2947		0.1773	0.2673		0.2673
MADD	rs1449626	0.176056	C	A		0.0163	0.841		0.04262	0.6016		-0.06929	0.2756		-0.06529	0.3498		0.2756
MADD	rs41299181	0.055332	A	G		0.114	0.4066		0.01591	0.9083		-0.04886	0.6507		-0.01237	0.9169		0.4066
MADD	rs753993	0.202213	T	G		0.03715	0.6303		0.06392	0.4098		-0.0289	0.6324		-0.02002	0.7629		0.4098
MADD	rs3816725	0.236364	C	A		-0.008452	0.9		0.028	0.6776		-0.0426	0.4184		-0.03246	0.5748		0.4184
MADD	rs41313491	0	–	T		NaN
MADD	rs41303841	0	–	G		NaN
MADD	rs41299179	0	–	G		NaN
MAP2K1	rs11637556	0.251521	C	A		0.1535	0.03374		0.2035	0.005045		0.04745	0.403		0.07653	0.2205		0.00505
MAP2K1	rs16949939	0.0241449	A	G		0.2205	0.2712		0.3902	0.0524		0.06236	0.691		0.2584	0.133		0.0524
MAP2K1	rs41306345	0.0865191	A	G		-0.01363	0.9059		-0.1175	0.3105		-0.07145	0.4308		-0.1269	0.2021		0.2021
MAP2K1	rs16949924	0.355131	C	G		-0.07974	0.236		-0.06106	0.3668		-0.03455	0.5121		-0.001884	0.974		0.236
MAP2K1	rs41315966	0.00201207	T	C		-0.4815	0.4965		-0.6653	0.3497		-0.4853	0.3812		-0.6354	0.2964		0.2964
MAP2K1	rs17586159	0.0191147	A	G		0.01666	0.9432		0.05373	0.8192		-0.08105	0.658		-0.07852	0.6962		0.658
MAP2K1	rs2229676	0.0191147	A	G		0.01666	0.9432		0.05373	0.8192		-0.08105	0.658		-0.07852	0.6962		0.658
MAP2K1	rs14303	Failed
MAP2K2	rs350916	0.493964	A	G		0.08116	0.2219		0.2119	0.001436		0.05591	0.2831		0.0773	0.1764		0.00144
MAP2K2	rs17851657	0.201207	A	G		0.0258	0.7475		-0.07148	0.3747		-0.05734	0.3609		-0.1236	0.0723		0.0723
MAP2K2	rs350890	0.230382	T	C		-0.004911	0.9487		-0.118	0.1235		-0.01586	0.7925		-0.07647	0.2476		0.1235
MAP2K2	rs350891	0.230382	A	G		-0.004911	0.9487		-0.118	0.1235		-0.01586	0.7925		-0.07647	0.2476		0.1235
MAP2K2	rs41315070	0.00704225	T	C		-0.3693	0.3315		-0.2959	0.4389		0.08087	0.7859		0.09345	0.7751		0.3315
MAP2K2	rs41276854	0.00301811	T	C		0.1053	0.8557		-0.1291	0.8244		-0.1309	0.7728		0.03762	0.9398		0.7728
MAP2K3	rs3744222	0.240443	T	C		0.04162	0.5915		0.04995	0.5216		0.04379	0.4712		0.06979	0.2956		0.2956
MAP2K3	rs4985837	0.234879	C	T		0.02737	0.7167		0.01219	0.8724		-0.03833	0.5177		-0.05629	0.387		0.387
MAP2K3	rs2305874	0	–	C		NaN
MAP2K3	rs41303773	Failed
MAP2K3	rs8076154	Failed
MAP2K4	rs41307923	0.00806452	G	A		0.3453	0.3326		0.1593	0.6558		-0.7594	0.006188		-0.9107	0.002758		0.00276
MAP2K4	rs4792219	0.242394	T	C		0.03858	0.6042		0.1548	0.0391		0.04779	0.4126		0.06762	0.2929		0.0391
MAP2K4	rs35027510	0.00402414	G	A		-0.4877	0.3308		-0.7206	0.1526		-0.6208	0.1134		-0.6921	0.108		0.108
MAP2K4	rs3213685	Failed
MAP2K5	rs11631474	0.475855	G	A		0.163	0.006644		0.119	0.04918		0.01921	0.6841		0.02276	0.6608		0.00664
MAP2K5	rs4343227	0.150905	C	T		-0.2158	0.01131		-0.1405	0.1015		0.0005654	0.9933		-0.01189	0.8719		0.01131
MAP2K5	rs3743353	0.0965795	C	T		-0.164	0.1381		-0.09999	0.3688		0.06489	0.4543		0.07625	0.4233		0.1381
MAP2K5	rs12592919	0.0995976	T	C		-0.1329	0.2085		-0.01288	0.9036		0.001127	0.9892		0.05199	0.5696		0.2085
MAP2K5	rs41305272	0.0362173	A	G		-0.1693	0.3274		-0.009921	0.9545		-0.1591	0.2429		-0.1693	0.2578		0.2429
MAP2K5	rs12438118	0.251509	A	C		-0.002281	0.9748		-0.0273	0.7063		-0.03773	0.5065		-0.05696	0.361		0.361
MAP2K5	rs2278076	0.22334	T	C		-0.01338	0.8579		-0.0538	0.4738		-0.04516	0.4425		-0.05389	0.4039		0.4039
MAP2K5	rs41306690	0.00100604	A	G		0.2353	0.8141		0.344	0.7323		0.05181	0.9473		-0.2104	0.8067		0.7323
MAP2K5	rs28730810	Failed
MAP2K6	rs41309304	0.0392354	T	C		-0.3863	0.02016		0.001947	0.9907		0.1842	0.1585		0.2234	0.1192		0.02016
MAP2K6	rs41301823	0.056338	G	C		0.08142	0.5658		0.2066	0.1467		-0.04696	0.6732		-0.02184	0.8583		0.1467
MAP2K6	rs3815035	0.139839	C	T		-0.02686	0.7799		0.1152	0.2328		0.06456	0.3905		0.02986	0.7179		0.2328
MAP2K6	rs17690945	0.120724	T	C		0.02811	0.7753		0.07781	0.4316		0.08213	0.2889		0.0945	0.2665		0.2665
MAP2K6	rs2074030	0.405433	G	A		0.0291	0.6545		0.05471	0.4024		0.005434	0.9155		0.02804	0.618		0.4024
MAP2K6	rs11657645	0.217304	G	C		-0.04512	0.5536		0.007396	0.923		-0.02938	0.6223		-0.02997	0.6473		0.5536
MAP2K6	rs2074028	0.377264	A	G		0.005681	0.931		0.01219	0.8533		0.003618	0.9443		0.02886	0.612		0.612
MAPK1	rs13515	0.196177	T	C		-0.09425	0.2378		-0.03675	0.6472		-0.09307	0.1376		-0.1332	0.05265		0.05265
MAPK1	rs2276006	0.0392354	A	C		-0.2486	0.1355		-0.1614	0.3351		-0.1506	0.2492		-0.1997	0.1639		0.1355
MAPK1	rs41282607	0.0321932	T	C		0.2508	0.1433		0.2209	0.1998		0.06086	0.651		0.1868	0.2055		0.1433
MAPK1	rs13058	0.055332	C	A		0.1047	0.4545		-0.1343	0.3398		-0.1454	0.187		-0.1607	0.1844		0.1844
MAPK1	rs3810606	0.232394	C	T		0.06096	0.4188		0.003374	0.9645		0.05744	0.3314		0.06649	0.3059		0.3059
MAPK1	rs13943	0.473196	C	G		-0.01451	0.8226		0.04541	0.4825		0.03653	0.4723		0.05057	0.3642		0.3642
MAPK1	rs3810609	0.472837	C	T		-0.002691	0.9661		0.02929	0.645		0.02595	0.6019		0.03945	0.4702		0.4702
MAPK1	rs3810610	0.472837	T	C		-0.002691	0.9661		0.02929	0.645		0.02595	0.6019		0.03945	0.4702		0.4702
MAPK1	rs1063311	0.432596	A	G		0.007386	0.9081		0.02088	0.7454		0.02239	0.659		0.0205	0.713		0.659
MAPK1	rs8139376	0.434608	T	G		0.0162	0.7991		0.02374	0.7106		0.01953	0.6986		0.01913	0.7299		0.6986
MAPK1	rs9610271	0.387324	G	A		0.01988	0.7596		0.01072	0.8695		0.006062	0.9058		-0.004354	0.9383		0.7596
MAPK11	rs760747	0.236324	A	G		-0.1011	0.2174		-0.06632	0.4133		0.02557	0.6907		0.01889	0.787		0.2174
MAPK11	rs2072877	Failed
MAPK14	rs851007	0.452716	G	A		0.1911	0.002667		0.1374	0.03206		0.09259	0.06449		0.044	0.425		0.00267
MAPK14	rs2815805	0.0251509	C	T		0.547	0.007441		0.3719	0.07076		0.2304	0.1509		0.09422	0.5935		0.00744
MAPK14	rs3730365	0.0191147	A	G		0.3269	0.1616		0.4612	0.04925		0.07073	0.7013		0.0135	0.9469		0.04925
MAPK14	rs41271265	0.0261569	T	A		-0.3338	0.09689		-0.05769	0.7756		-0.3045	0.05319		-0.1488	0.3912		0.05319
MAPK14	rs3730327	0.100604	C	T		-0.03223	0.7624		-0.07107	0.5071		0.1005	0.2287		0.04251	0.6434		0.2287
MAPK14	rs8510	0.0764588	A	G		0.06074	0.6001		0.1211	0.2983		-0.03217	0.7252		0.01547	0.8777		0.2983
MAPK14	NT_007592.13_26867354	0.10664	A	C		-0.01163	0.9114		-0.07765	0.4598		0.06851	0.4032		0.01808	0.8409		0.4032
MAPK14	rs3804452	0.107646	A	G		0.03299	0.749		0.03052	0.7683		0.03559	0.6598		0.01849	0.8351		0.6598
MAPK14	rs45564341	0	–	C		NaN
MAPK14	rs41271267	0	–	T		NaN
MAPK14	rs41270088	0	–	C		NaN
MPL	rs12731981	0.0331992	A	G		-0.3021	0.09299		-0.1261	0.486		-0.3108	0.02691		-0.1412	0.3621		0.02691
MPL	rs16830693	0.0342052	G	A		-0.3451	0.04469		-0.1813	0.2947		0.05112	0.7055		0.04592	0.7573		0.04469
MPL	rs1760670	0.396378	T	C		-0.09193	0.1575		-0.0283	0.6654		0.02761	0.5882		0.05128	0.3595		0.1575
MPL	rs710252	0.396378	T	C		-0.09193	0.1575		-0.0283	0.6654		0.02761	0.5882		0.05128	0.3595		0.1575
MPL	rs41269541	Failed
MYLK	rs7619854	0.104839	C	T		0.04064	0.6934		-0.06157	0.5522		0.1143	0.1581		0.1751	0.04871		0.04871
MYLK	rs7641248	0.128773	G	A		-0.1042	0.2632		-0.08002	0.3927		-0.1299	0.07389		-0.1566	0.04974		0.04974
MYLK	rs28497577	0.0935614	T	G		0.01902	0.8635		-0.2026	0.06805		-0.03314	0.7021		-0.1039	0.2745		0.06805
MYLK	rs41304996	0.0689655	A	G		-0.06881	0.5868		0.02862	0.8217		-0.1763	0.07491		-0.1635	0.1313		0.07491
MYLK	rs40305	0.227364	G	A		-0.01229	0.8721		-0.1093	0.154		-0.05253	0.3814		-0.1158	0.07834		0.07834
MYLK	rs6438804	0.149899	G	A		0.07751	0.3795		0.01709	0.8471		0.09403	0.1731		0.1232	0.1038		0.1038
MYLK	rs2697525	0.186094	A	T		0.02487	0.7649		0.02035	0.8059		0.1026	0.1139		0.1136	0.1077		0.1077
MYLK	rs4678047	0.330986	C	T		0.009865	0.8812		0.05398	0.4158		0.05376	0.298		0.08293	0.1434		0.1434
MYLK	rs3845915	0.143434	C	T		0.04522	0.6189		-0.01061	0.9075		0.05636	0.4277		0.09762	0.2094		0.2094
MYLK	rs41313432	0.00201207	T	C		-0.8547	0.2271		-0.1426	0.8413		0.3146	0.5705		0.747	0.2195		0.2195
MYLK	rs3732487	0.0160966	T	G		0.3036	0.2317		0.2684	0.2927		0.2068	0.2984		0.1815	0.4062		0.2317
MYLK	rs848145	0.054326	A	G		-0.03685	0.7901		0.04239	0.7606		0.08805	0.4163		0.1369	0.2496		0.2496
MYLK	rs820456	0.0372233	T	G		-0.1768	0.3004		-0.04165	0.8083		0.1497	0.2623		0.1442	0.3257		0.2623
MYLK	rs55766823	0.00101215	T	C		1.043	0.2984		0.04482	0.9645		0.6052	0.4393		0.7602	0.3777		0.2984
MYLK	rs41302194	0.0362173	T	C		-0.1581	0.3605		0.07606	0.6617		-0.07182	0.5963		0.08061	0.5882		0.3605
MYLK	rs41271437	0.0321932	T	C		-0.07048	0.6996		0.1665	0.3644		-0.1023	0.4752		0.04259	0.7868		0.3644
MYLK	rs17302008	0.10664	A	G		0.06517	0.5156		0.08662	0.3898		0.06318	0.4232		0.06424	0.4585		0.3898
MYLK	rs41305000	0.00100604	G	C		0.1779	0.8588		-0.4236	0.6735		-0.2981	0.7037		-0.4713	0.584		0.584
MYLK	rs2700352	0.212702	A	G		-0.04079	0.5859		0.002791	0.971		-0.005146	0.9317		-0.03039	0.6446		0.5859
MYLK	rs41271433	0.0261569	A	G		-0.01882	0.9226		-0.1022	0.5995		-0.05474	0.7183		-0.04799	0.7734		0.5995
MYLK	rs41305837	0	–	C		NaN
MYLK	rs41313434	0	–	C		NaN
MYLK	rs41271439	0	–	C		NaN
MYLK	rs55935214	0	–	C		NaN
MYLK	rs3732485	0	–	G		NaN
MYLK	rs41302196	Failed
MYLK	rs2306603	Failed
P2RX1	rs6502752	0.237425	C	G		-0.06457	0.386		-0.1312	0.0793		-0.08171	0.1619		-0.1046	0.1028		0.0793
P2RX1	rs28930668	0.294769	T	C		0.01861	0.7842		0.026	0.7034		0.05625	0.2901		0.07211	0.2168		0.2168
P2RX1	rs7219732	0.0865191	T	A		0.04622	0.6808		0.06513	0.5641		-0.03956	0.6535		0.02355	0.8078		0.5641
P2RY1	rs701265	0.144869	G	A		0.00317	0.9716		0.1035	0.2469		-0.02724	0.6956		0.07526	0.3247		0.2469
P2RY12	rs1472122	0.482897	A	G		-0.2184	0.0007257		-0.1199	0.06595		-0.09432	0.06322		-0.03849	0.4914		0.00073
P2RY12	rs10935839	0.355131	C	T		0.1939	0.003105		0.03638	0.5826		0.1008	0.04988		0.02686	0.6354		0.00311
P2RY12	rs16863323	0.278672	A	G		-0.1282	0.06733		-0.154	0.0287		-0.04402	0.4249		-0.05242	0.3869		0.0287
P2RY12	rs17204437	0.181087	A	G		-0.1613	0.05328		0.05684	0.4988		-0.09408	0.1506		0.02081	0.7727		0.05328
P2RY12	rs13070270	0.209256	T	C		0.006564	0.9328		-0.03328	0.6704		-0.06126	0.3146		-0.128	0.05499		0.05499
P2RY12	rs1388622	0.328974	T	C		-0.07334	0.2763		0.128	0.0584		-0.05529	0.296		0.04639	0.425		0.0584
P2RY12	rs17204376	0.0865191	T	G		-0.1735	0.1319		-0.2183	0.05918		-0.02215	0.8067		-0.01311	0.8952		0.05918
P2RY12	rs6787801	0.498994	A	G		-0.09761	0.1199		0.0479	0.448		-0.0902	0.06705		-0.06079	0.2621		0.06705
P2RY12	rs6770918	0.063278	G	A		0.2414	0.06956		-0.03268	0.8044		0.01954	0.8514		-0.08155	0.476		0.06956
P2RY12	rs1388628	0.226358	C	G		-0.1239	0.08779		-0.1239	0.08936		-0.06023	0.2924		-0.07616	0.2253		0.08779
P2RY12	rs1491978	0.347082	C	T		-0.09444	0.1592		0.1137	0.09161		-0.04812	0.3629		0.04081	0.4825		0.09161
P2RY12	rs13090236	0.0321932	A	T		-0.148	0.4024		0.08399	0.6365		-0.2313	0.0959		-0.2042	0.1813		0.0959
P2RY12	rs1466684	0.16499	C	T		0.04829	0.5818		0.1368	0.1203		-0.009535	0.8899		0.00928	0.9024		0.1203
P2RY12	rs10755105	0.396378	A	G		-0.08894	0.1593		0.07478	0.2392		-0.04408	0.3758		0.04115	0.4516		0.1593
P2RY12	rs6440739	0.132797	A	G		-0.01663	0.8609		0.1335	0.1611		0.01186	0.8735		0.04108	0.6155		0.1611
P2RY12	rs10935842	0.370221	T	A		0.01104	0.8626		-0.03655	0.5685		0.06802	0.1743		0.05392	0.3273		0.1743
P2RY12	rs10513394	0.054326	T	C		-0.05385	0.7086		-0.1961	0.1753		0.03604	0.7493		0.04157	0.7372		0.1753
P2RY12	rs9859538	0.440644	G	A		0.04308	0.4955		0.006916	0.9133		-0.03552	0.475		-0.07097	0.1932		0.1932
P2RY12	rs6772253	0.0452716	T	G		-0.08172	0.5921		0.07152	0.6409		-0.0742	0.5344		-0.09387	0.4741		0.4741
P2RY12	rs13322120	Failed
PDIA3*	rs41277696	0.0171026	G	A		-0.1051	0.6699		0.4793	0.05273		-0.1362	0.4828		-0.04427	0.8355		0.05273
PDIA3*	rs28718261	0.0794769	G	C		-0.02298	0.8428		-0.06045	0.6035		-0.1331	0.1418		-0.1731	0.08168		0.08168
PDIA3*	rs41277700	0.00905433	C	T		-0.3631	0.2798		-0.4777	0.157		-0.3462	0.1887		-0.3664	0.2054		0.157
PDIA3*	rs41277698	0.0160966	T	C		-0.001083	0.9966		0.3093	0.2253		0.175	0.3789		0.1182	0.5886		0.2253
PDIA3*	rs8040336	0.449698	G	A		-0.01868	0.7645		0.04967	0.4279		0.01476	0.7634		0.03847	0.4747		0.4279
PDIA3*	rs2411284	0.284708	C	T		-0.01473	0.8318		-0.03163	0.6499		0.006978	0.8978		0.02751	0.6447		0.6447
PDIA3*	rs55968494	0	–	A		NaN
PEAR1	rs3737224	0.0915493	A	G		0.01262	0.911		0.2399	0.03413		0.2079	0.01825		0.351	0.0002561		0.00026
PEAR1	rs41299597	0.0171026	G	C		0.1816	0.4614		0.4148	0.09383		0.6213	0.001183		0.7354	0.0004644		0.00046
PEAR1	rs41273215	0.0895372	A	G		-0.002262	0.9842		0.1933	0.09074		0.1744	0.04995		0.3007	0.001972		0.00197
PEAR1	rs822442	0.103622	T	G		0.02048	0.8445		0.2495	0.0171		0.09361	0.2526		0.261	0.00344		0.00344
PEAR1	rs11264579	0.190141	G	A		-0.1355	0.0868		-0.2307	0.003622		-0.07034	0.2569		-0.06792	0.3191		0.00362
PEAR1	rs41273213	0.0291751	T	G		0.1305	0.4796		0.4022	0.02982		0.07321	0.6132		0.1509	0.3423		0.02982
PEAR1	rs56260937	0.139839	T	C		-0.06318	0.4919		0.1822	0.04824		-0.06901	0.3424		0.02137	0.7891		0.04824
PEAR1	rs4661012	0.368687	G	T		-0.006214	0.9229		-0.1215	0.05726		0.008057	0.8735		-0.0826	0.1364		0.05726
PEAR1	rs12401524	0.0955734	T	G		0.04127	0.707		0.08172	0.4589		0.132	0.1241		0.1635	0.08263		0.08263
PEAR1	rs822441	0.140845	C	G		-0.1338	0.1446		-0.0595	0.5189		0.01697	0.8143		0.0955	0.2282		0.1446
PEAR1	rs11264581	0.195171	A	G		0.07323	0.3689		0.01673	0.8382		0.09067	0.1578		0.02679	0.7045		0.1578
PEAR1	rs41273217	0.0362173	T	C		-0.1318	0.4199		-0.1089	0.5075		-0.1767	0.1668		-0.06863	0.6256		0.1668
PEAR1	rs749256	0.267606	A	G		0.01841	0.7998		0.00801	0.9126		0.06979	0.2192		0.07791	0.2117		0.2117
PEAR1	rs55745350	0.00100604	A	G		1.236	0.2165		0.4549	0.651		0.08909	0.9095		-0.8583	0.3181		0.2165
PEAR1	rs6671392	Failed
PECAM1*	rs41307621	0.460765	C	T		0.009598	0.8788		0.1144	0.07032		-0.03105	0.5285		0.03842	0.4776		0.07032
PECAM1*	rs12953	0.486895	A	G		-0.05422	0.4207		0.02384	0.7247		-0.08976	0.08747		-0.03977	0.4919		0.08747
PECAM1*	rs2070783	0.474849	T	C		-0.004401	0.945		0.09815	0.1251		-0.03236	0.5167		0.04082	0.4563		0.1251
PECAM1*	rs35531906	0.0150905	C	T		0.1842	0.4819		0.1633	0.5351		0.2965	0.1494		0.3392	0.1331		0.1331
PECAM1*	rs45563735	0.028169	T	C		0.2727	0.1454		0.03612	0.848		0.1789	0.2252		0.1844	0.2552		0.1454
PECAM1*	rs6808	0.482897	G	C		0.001764	0.9779		0.08568	0.1802		-0.03619	0.4676		0.02849	0.6027		0.1802
PECAM1*	rs4968725	0.481891	A	G		0.01872	0.7766		-0.02994	0.6516		0.06454	0.2111		0.01787	0.753		0.2111
PECAM1*	rs45569031	0.00402414	G	A		-0.4029	0.4219		-0.1485	0.7683		0.2247	0.5676		0.4746	0.2711		0.2711
PECAM1*	rs11652497	0.0393145	T	C		0.0186	0.9089		0.08429	0.6055		0.08572	0.5029		0.1454	0.3005		0.3005
PIK3CB	rs28763911	0.0201207	C	T		0.1922	0.3994		-0.4075	0.07505		-0.2134	0.2317		-0.4051	0.03814		0.03814
PIK3CB	rs17548850	0.191147	T	G		0.1431	0.07025		0.05743	0.4704		0.06793	0.2726		0.02535	0.7096		0.07025
PIK3CB	rs3729781	0.0010101	T	C		0.1411	0.8879		-0.9029	0.3688		-0.5408	0.4898		-1.504	0.07824		0.07824
PIK3CB	rs28763909	0.0291751	T	G		-0.2794	0.1436		-0.25	0.193		-0.145	0.3321		-0.1237	0.4516		0.1436
PIK3CB	rs497900	0.459677	C	T		-0.03269	0.584		0.04874	0.4161		0.009774	0.8349		0.04852	0.3445		0.3445
PIK3CB	rs361088	0.460765	C	A		-0.03533	0.5542		0.03552	0.554		0.004757	0.9193		0.03614	0.4833		0.4833
PIK3CG	NT_007933.13_31695874	0.320926	A	G		-0.01326	0.8481		0.03892	0.576		0.115	0.03318		0.09169	0.1227		0.03318
PIK3CG	rs28763993	0.0160966	C	A		-0.5129	0.04304		-0.2321	0.3631		-0.3612	0.0701		-0.3198	0.1447		0.04304
PIK3CG	rs28763991	0.0372233	G	A		-0.2766	0.1049		-0.2041	0.234		-0.1883	0.1588		-0.1582	0.2816		0.1049
PIK3CG	rs3173908	0.256539	T	C		-0.03627	0.6205		0.05727	0.4365		0.08818	0.1243		0.08885	0.1587		0.1243
PIK3CG	rs3729673	0.0402414	A	G		0.2399	0.145		0.2039	0.218		-0.008601	0.947		-0.00999	0.944		0.145
PIK3CG	rs849389	0.059596	T	C		0.1528	0.2616		-0.07539	0.5821		-0.06784	0.5254		-0.09989	0.3946		0.2616
PIK3CG	NT_007933.13_31702895	0.0623742	T	C		0.1416	0.2875		-0.06088	0.6494		-0.07965	0.4457		-0.1072	0.3498		0.2875
PIK3CG	rs17847825	0.0955734	T	G		-0.1019	0.342		-0.0709	0.5106		-0.05423	0.5211		-0.054	0.5608		0.342
PIK3CG	rs12667819	0.458753	A	G		0.04646	0.4662		-0.02871	0.6542		-0.005008	0.9201		-0.009811	0.858		0.4662
PIK3CG	rs41276172	0.0342052	G	C		-0.04447	0.8023		-0.1041	0.5596		-0.002935	0.9832		-0.04387	0.774		0.5596
PIK3CG	rs41276178	0	–	C		NaN
PIP5K3	rs41295956	0.00603622	G	T		0.3082	0.4527		0.7973	0.05288		0.7723	0.01645		0.9098	0.01003		0.01003
PIP5K3	rs41308214	0.00407332	G	A		1.013	0.04398		0.8127	0.1073		0.4513	0.2509		0.2605	0.5467		0.04398
PIP5K3	rs1866047	0.00905433	C	G		0.5385	0.07569		-0.06266	0.8373		-0.1947	0.4133		-0.2614	0.3171		0.07569
PIP5K3	rs2304545	0.15493	C	T		-0.05501	0.5394		-0.1501	0.09522		-0.0347	0.6213		-0.05014	0.5157		0.09522
PIP5K3	rs11538998	0.107646	A	G		-0.1303	0.2013		-0.1689	0.0991		-0.04212	0.5984		-0.07614	0.3858		0.0991
PIP5K3	NT_005403.15_59421947	0.00905433	G	T		-0.0311	0.9263		0.07167	0.832		0.2591	0.3244		0.2065	0.4749		0.3244
PIP5K3	rs2289171	0.339718	T	C		0.05939	0.3595		0.06239	0.338		0.006349	0.9004		0.03995	0.4744		0.338
PIP5K3	rs41304171	0.00100604	G	T		0.05546	0.9558		0.8213	0.4139		0.6999	0.3713		0.7515	0.3822		0.3713
PIP5K3	rs16840913	0.0331992	C	T		0.1214	0.4866		-0.06465	0.7124		-0.0705	0.6059		-0.1217	0.4174		0.4174
PIP5K3	NT_005403.15_59422185	0.0352113	A	G		-0.08395	0.6318		-0.0406	0.8177		-0.005935	0.9655		0.01033	0.9454		0.6318
PIP5K3	rs41308216	0.0171026	C	T		0.1178	0.6328		0.03157	0.8987		-0.07363	0.7032		-0.003714	0.986		0.6328
PIP5K3	rs41305598	0	–	A		NaN
PIP5K3	rs41311311	0	–	T		NaN
PIP5K3	rs41305596	0	–	G		NaN
PIP5K3	rs41305983	0	–	C		NaN
PIP5K3	rs41315878	0	–	T		NaN
PIP5K3	rs41311599	Failed
PLA2G2A	rs2307246	0.219758	T	C		0.1252	0.09631		0.1979	0.008745		0.08205	0.1639		0.1237	0.0557		0.00875
PLA2G2A	rs11677	0.115927	A	G		0.1447	0.1553		0.04951	0.6289		0.03423	0.6608		0.00405	0.9624		0.1553
PLA2G2A	rs2236772	0.0311871	A	G		0.04393	0.8127		0.2056	0.2695		0.04577	0.7527		0.006064	0.9697		0.2695
PLA2G2A	rs11573162	0	–	C		NaN
PLA2G2A	rs10732279	Failed
PLA2G4A	rs12720549	0.00618557	G	A		0.1365	0.7399		0.4323	0.2897		0.2411	0.4559		0.8534	0.01596		0.01596
PLA2G4A	rs2307198	0.0251509	C	T		-0.1886	0.3576		-0.312	0.1297		0.05304	0.7413		-0.09524	0.5894		0.1297
PLA2G4A	rs6690185	0.168008	A	G		-0.1178	0.1874		-0.08537	0.342		-0.07182	0.305		-0.0735	0.3392		0.1874
PLA2G4A	rs969357	0.0704225	C	T		-0.1174	0.3468		-0.06574	0.6001		0.1202	0.2181		0.09506	0.3754		0.2181
PLA2G4A	rs12720625	0.026749	C	T		-0.1535	0.4465		-0.2249	0.2608		-0.1386	0.3797		-0.09798	0.5725		0.2608
PLA2G4A	rs2307195	0.0231388	G	A		-0.2042	0.3385		-0.2372	0.2684		-0.03452	0.8364		0.01145	0.9503		0.2684
PLA2G4A	rs6661772	0.0613682	A	G		-0.01475	0.9124		-0.06721	0.6181		-0.06846	0.5144		-0.0865	0.4531		0.4531
PLA2G4A	rs7519192	0.28672	G	A		-0.03308	0.627		-0.04211	0.5382		0.02437	0.6476		-0.02138	0.715		0.5382
PLA2G4A	rs12129917	0.284708	T	C		-0.03305	0.6271		-0.04088	0.5498		0.02523	0.6358		-0.02206	0.7062		0.5498
PLA2G4A	rs12720691	0	–	A		NaN
PLCB1	rs16994453	0.149087	T	C		0.09136	0.3004		0.1486	0.09115		0.1265	0.06755		0.1961	0.009748		0.00975
PLCB1	rs2295179	0.301811	C	T		0.1206	0.0778		0.1516	0.02728		0.001399	0.9792		0.01923	0.7443		0.02728
PLCB1	rs6516421	0.163984	A	G		-0.1635	0.05461		-0.1499	0.07972		-0.05571	0.4041		-0.04326	0.5554		0.05461
PLCB1	rs1047383	0.410463	C	T		0.07017	0.2815		0.04001	0.5414		0.0942	0.06436		0.07772	0.1653		0.06436
PLCB1	rs6133609	0.0140845	C	T		0.4895	0.0704		0.3413	0.2097		0.3373	0.1123		0.2063	0.3774		0.0704
PLCB1	rs1047381	0.359879	A	G		0.1117	0.09576		0.08432	0.211		0.09402	0.07238		0.05786	0.3151		0.07238
PLCB1	rs2076690	0.189135	T	C		0.07597	0.3567		0.1464	0.07682		0.02541	0.6952		0.08313	0.2426		0.07682
PLCB1	rs3761170	0.0784708	A	G		-0.02901	0.8032		0.04746	0.6849		0.1105	0.2259		0.1731	0.08365		0.08365
PLCB1	rs41275590	0.0181087	G	A		-0.005417	0.982		-0.1321	0.5839		0.1135	0.5467		0.349	0.0906		0.0906
PLCB1	rs6056128	0.027163	G	C		-0.1648	0.4045		0.137	0.4905		0.1517	0.3281		0.2567	0.1312		0.1312
PLCB1	rs2076689	0.128773	C	A		0.1425	0.1327		0.1308	0.1698		0.03336	0.6537		0.03095	0.7047		0.1327
PLCB1	rs41275582	0.170478	A	C		0.1265	0.1465		0.129	0.1353		0.04979	0.465		0.05007	0.5038		0.1353
PLCB1	rs6039269	0.289738	T	C		0.03033	0.6653		0.06151	0.3826		0.05821	0.2887		0.08932	0.1379		0.1379
PLCB1	rs6056043	0.0905433	A	C		0.02279	0.8328		0.01275	0.9065		-0.05539	0.5124		-0.1214	0.1904		0.1904
PLCB1	rs6133622	0.371227	A	C		-0.01711	0.7991		-0.03703	0.5836		-0.05671	0.2815		-0.07461	0.1968		0.1968
PLCB1	rs6086714	0.498994	C	T		-0.02069	0.7469		-0.08243	0.2005		-0.04223	0.4		-0.03673	0.5053		0.2005
PLCB1	NT_011387.8_8885826	0.0221328	G	A		-0.2667	0.2208		-0.2398	0.2734		-0.07567	0.6578		-0.05602	0.7653		0.2208
PLCB1	rs6086550	0.342052	G	A		-0.07434	0.2747		-0.08315	0.2241		-0.04421	0.4069		-0.03252	0.5788		0.2241
PLCB1	rs6086551	0.237425	G	A		-0.09024	0.2308		-0.01478	0.8452		-0.0155	0.7929		0.02493	0.7006		0.2308
PLCB1	rs3761168	0.496914	G	T		0.0916	0.364		0.1198	0.2339		0.04528	0.5691		-0.03994	0.6465		0.2339
PLCB1	rs2206266	0.498994	T	C		-0.009879	0.8766		-0.07325	0.2515		-0.0406	0.4148		-0.03559	0.5152		0.2515
PLCB1	rs2076639	0.476861	T	G		0.03622	0.5729		0.02273	0.7248		0.05564	0.2686		0.05735	0.2993		0.2686
PLCB1	rs41306769	0.0120724	G	A		0.2033	0.4863		-0.08375	0.7754		-0.1095	0.6321		-0.273	0.2765		0.2765
PLCB1	rs2235613	0.395372	A	G		-0.04301	0.5156		-0.02352	0.7236		-0.0518	0.3179		-0.05659	0.3205		0.3179
PLCB1	rs2076409	0.242455	A	G		0.07018	0.3277		0.02927	0.6847		0.04843	0.3897		0.05072	0.4121		0.3277
PLCB1	rs993670	0.0201613	G	A		-0.1304	0.5679		0.203	0.3749		0.07276	0.685		0.1606	0.4148		0.3749
PLCB1	rs6086563	0.210526	C	G		0.04976	0.5115		-0.06639	0.384		-0.02167	0.716		-0.04649	0.4783		0.384
PLCB1	rs41275592	0.00201207	T	A		-0.003172	0.9964		0.3107	0.6624		0.1187	0.8305		0.4947	0.4163		0.4163
PLCB1	rs2327089	0.0392354	G	A		-0.1129	0.4984		-0.06573	0.6948		0.02697	0.8372		0.06433	0.6554		0.4984
PLCB1	rs2235612	0.316901	A	T		0.01251	0.8598		-0.04231	0.552		-0.008433	0.8794		-0.03356	0.5825		0.552
PLCB1	rs6039315	0.28169	T	G		-0.03599	0.6326		0.000122	0.9987		-0.01016	0.8635		-0.01232	0.8495		0.6326
PLCB1	rs1015171	0.417505	C	T		0.004934	0.9405		-0.002661	0.9681		-0.01581	0.7601		-0.02618	0.6453		0.6453
PLCB1	rs17446441	0.325956	G	A		-0.01949	0.7823		-0.01515	0.8307		0.01957	0.7243		-0.003375	0.9558		0.7243
PLCB1	rs2294597	0.299799	A	G		0.008769	0.9034		-0.01018	0.8886		-0.001472	0.9794		-0.02101	0.7366		0.7366
PLCB1	rs6056118	0.33871	G	A		-0.01167	0.8682		-0.02018	0.7751		0.00109	0.9842		-0.009382	0.8769		0.7751
PLCB1	rs2235947	0.312877	T	C		-0.01642	0.809		-0.01784	0.794		0.005221	0.922		0.005658	0.923		0.794
PLCB1	rs41275588	0	–	T		NaN
PLCB1	rs41275600	0	–	G		NaN
PLCB1	rs41308635	0.00462963
PLCG2	rs4354929	0.395372	G	C		0.006396	0.919		0.06044	0.3391		0.1098	0.02538		0.1071	0.04719		0.02538
PLCG2	rs7187863	0.227364	G	A		0.07395	0.3163		-0.03743	0.614		0.1227	0.03318		0.04456	0.483		0.03318
PLCG2	rs41311268	0.0191532	C	T		-0.0758	0.7454		-0.489	0.03553		-0.0188	0.9183		-0.3186	0.1113		0.03553
PLCG2	rs12596639	0.179074	T	C		0.054	0.5282		0.03553	0.6797		-0.13	0.05152		-0.1438	0.04996		0.04996
PLCG2	rs6564928	0.241449	A	C		-0.06399	0.3901		0.03565	0.6339		0.08751	0.1328		0.05767	0.3678		0.1328
PLCG2	rs7188701	0.177062	G	C		0.01555	0.8531		0.01015	0.9043		0.01991	0.7619		0.1016	0.1584		0.1584
PLCG2	rs13333348	0.0724346	T	C		-0.09977	0.4188		-0.01872	0.8801		-0.06658	0.4913		-0.1409	0.1843		0.1843
PLCG2	rs4586425	0.344064	T	C		-0.001029	0.9873		-0.08603	0.1854		-0.04727	0.351		-0.04641	0.4045		0.1854
PLCG2	rs4405546	0.0804829	C	A		0.005046	0.966		0.1054	0.3761		-0.1212	0.1913		-0.02733	0.7888		0.1913
PLCG2	rs17626801	0.362903	A	G		-0.005629	0.9313		-0.01484	0.8209		0.05999	0.2444		0.0522	0.3566		0.2444
PLCG2	rs4243221	0.235412	C	T		-0.08285	0.2582		0.01635	0.8244		-0.02935	0.6098		-0.04544	0.4717		0.2582
PLCG2	rs4072831	0.336016	G	A		-0.0237	0.7326		-0.05028	0.4708		0.06159	0.2587		0.03174	0.5965		0.2587
PLCG2	rs41312260	0.0714286	G	C		0.01862	0.8754		0.1331	0.2646		-0.01049	0.9101		0.05474	0.5917		0.2646
PLCG2	rs16955980	0.377264	A	C		-0.01278	0.8475		-0.05969	0.3714		-0.05653	0.2782		-0.03607	0.5291		0.2782
PLCG2	rs4889419	0.210262	A	G		0.03904	0.62		0.07521	0.3417		-0.06656	0.2805		-0.03934	0.5617		0.2805
PLCG2	rs4258608	0.260563	G	A		0.006984	0.9233		0.01734	0.812		0.04852	0.3929		0.06466	0.2997		0.2997
PLCG2	rs41305765	0.110664	C	A		-0.0471	0.6346		-0.0498	0.6172		-0.006874	0.9294		-0.07727	0.3645		0.3645
PLCG2	rs35401283	0.128773	G	A		0.08299	0.3772		-0.06014	0.5243		0.05959	0.4183		0.002872	0.9717		0.3772
PLCG2	rs3813009	0.214718	G	C		0.003975	0.959		-0.03079	0.6917		0.05333	0.3772		0.03135	0.637		0.3772
PLCG2	rs34028338	0.109658	C	G		0.02433	0.8162		-0.02488	0.8131		-0.01289	0.8753		-0.06553	0.4671		0.4671
PLCG2	rs41305759	0.0794769	T	G		0.05036	0.6723		-0.02461	0.8371		-0.04668	0.6168		-0.07067	0.4902		0.4902
PLCG2	rs17537869	0.0583501	T	C		0.005074	0.9683		0.07692	0.549		-0.02653	0.7908		0.002545	0.9815		0.549
PLCG2	rs41307921	0.0100806	A	C		0.1439	0.6524		0.0227	0.9436		0.04491	0.8573		-0.06946	0.8006		0.6524
PLCG2	rs41301803	0.15493	G	A		-0.03027	0.7276		-0.01822	0.8348		0.0262	0.7011		-0.02757	0.713		0.7011
PLCG2	rs12445580	0.381288	T	C		0.005493	0.931		0.009726	0.8788		0.01754	0.7248		-0.009714	0.8591		0.7248
PLCG2	rs4611451	Failed
PLSCR1	rs343320	0.0875252	T	C		0.08659	0.4389		-0.05859	0.6024		-0.01561	0.8589		-0.1768	0.06575		0.06575
PLSCR1	rs41267859	0	–	G		NaN
PRKCA	NT_010783.14_23466487	0.496982	T	A		-0.04244	0.4796		0.04145	0.4921		-0.03382	0.4727		0.02079	0.6878		0.4727
PRKCB1	NT_010393.14_15514782	0.00100604	A	C		0.04394	0.965		-0.7532	0.4537		1.934	0.01301		1.421	0.09779		0.01301
PRKCB1	rs41280844	0.00704225	T	C		0.7996	0.03517		0.4157	0.2767		-0.02952	0.9213		0.09792	0.7653		0.03517
PRKCB1	rs41313541	0.0261569	A	C		-0.05207	0.7959		-0.1594	0.4308		0.2684	0.08883		0.05297	0.7604		0.08883
PRKCB1	rs429813	0.279678	A	G		-0.07496	0.288		0.07647	0.2808		0.07435	0.1793		0.04785	0.4319		0.1793
PRKCB1	rs7189349	0.0724346	G	C		-0.1127	0.3611		0.06624	0.5933		0.04621	0.6339		0.1408	0.1859		0.1859
PRKCB1	rs2239338	0.465795	A	G		0.02572	0.6867		-0.08411	0.189		-0.03206	0.5205		-0.03958	0.4701		0.189
PRKCB1	rs3729898	0.00403226	C	A		-0.6238	0.2139		-0.5486	0.2761		0.2145	0.5852		0.1418	0.7424		0.2139
PRKCB1	rs41309270	0.0674044	G	A		-0.0737	0.5679		0.1269	0.3278		0.08027	0.4277		0.1333	0.23		0.23
PRKCB1	rs198145	0.396378	C	T		0.03959	0.5589		0.06606	0.3318		-0.06004	0.2584		-0.05217	0.3715		0.2584
PRKCB1	rs3729896	0.0372233	A	G		0.1743	0.2805		0.1655	0.308		0.1114	0.3803		0.08541	0.5405		0.2805
PRKCB1	rs7196765	0.450704	G	A		0.02833	0.6475		0.05742	0.3564		0.01551	0.749		0.04018	0.4504		0.3564
PRKCB1	rs2239339	0.183099	C	G		0.0482	0.5556		0.02623	0.7496		-0.04554	0.4773		-0.06261	0.3736		0.3736
PRKCB1	rs411103	0.38833	A	T		0.003412	0.9585		0.04422	0.5023		-0.004169	0.9353		-0.04625	0.4123		0.4123
PRKCB1	rs41278144	0.0171026	T	C		-0.1737	0.4811		-0.006469	0.9792		-0.1563	0.4178		0.01119	0.9579		0.4178
PRKCB1	rs41276940	0.00402414	C	T		-0.4021	0.4228		-0.2305	0.6476		-0.1198	0.7621		-0.2066	0.6343		0.4228
PRKCB1	rs41303763	0.0744467	T	C		-0.05476	0.6538		0.02501	0.8385		-0.05948	0.5361		-0.08059	0.4452		0.4452
PRKCB1	rs41303765	0.0331992	G	A		-0.02638	0.8763		0.1238	0.4669		0.05636	0.6707		-0.005153	0.9718		0.4669
PRKCB1	rs41311260	0.0111336	T	G		0.1871	0.5404		0.2008	0.5127		0.008563	0.9715		-0.04114	0.8755		0.5127
PRKCB1	rs3729885	0.0492958	C	A		-0.02239	0.879		0.005083	0.9726		0.06067	0.599		0.02488	0.8444		0.599
PRKCB1	rs3729883	0.461771	G	A		0.03082	0.6306		-0.006506	0.9196		0.01392	0.7817		0.01312	0.8122		0.6306
PRKCB1	rs41276942	0	–	A		NaN
PRKCD	rs41315886	0.0573441	T	C		-0.3492	0.01279		-0.2096	0.1378		0.06714	0.5428		0.1211	0.3174		0.01279
PRKCD	rs6764111	0.214286	T	C		-0.1748	0.02319		-0.06827	0.3786		0.02364	0.6956		0.02815	0.6714		0.02319
PRKCD	rs11130350	0.341046	T	G		-0.1106	0.1052		-0.0478	0.4865		-0.001467	0.9781		-0.01701	0.7723		0.1052
PRKCD	rs41305600	0.0211694	A	G		-0.3382	0.1288		-0.2573	0.2505		0.2156	0.2166		0.2325	0.2243		0.1288
PRKCD	rs2306574	0.210262	G	A		0.1161	0.1376		0.06114	0.4368		-0.01026	0.8672		-0.02691	0.6899		0.1376
PRKCD	rs7630325	0.135815	T	C		0.021	0.8238		-0.004553	0.9617		-0.0468	0.5261		-0.07268	0.3699		0.3699
PRKCD	rs45596236	0.267606	A	G		0.006714	0.9251		-0.003093	0.9657		0.008729	0.876		0.008774	0.8864		0.876
PRKCD	NT_022517.16_53139584	0	–	A		NaN
PRKCD	rs41275533	0	–	C		NaN
PRKCD	rs41295962	0	–	C		NaN
PRKCE	rs14138	0.174044	A	G		-0.08162	0.3393		-0.04836	0.5734		-0.134	0.04454		-0.16	0.02885		0.02885
PRKCE	NT_022184.14_25053463	0.00603622	T	C		-0.8011	0.05057		0.004804	0.9907		-0.1149	0.7213		0.05183	0.8835		0.05057
PRKCE	rs1987070	0.262575	T	G		-0.1213	0.103		-0.1322	0.07708		0.004467	0.9391		-0.06597	0.304		0.07708
PRKCE	rs935655	0.251509	A	C		-0.1032	0.1562		-0.115	0.1158		-0.04339	0.4486		-0.07514	0.2318		0.1158
PRKCE	rs11680901	0.127789	T	C		0.151	0.1243		-0.1161	0.2389		0.03709	0.6307		-0.06782	0.4201		0.1243
PRKCE	rs2595213	0.241449	T	C		-0.05484	0.469		-0.08383	0.2706		-0.0353	0.5523		-0.09982	0.1253		0.1253
PRKCE	rs41305588	0.00100604	G	A		0.1182	0.906		-1.51	0.1328		0.4101	0.601		-0.5376	0.5325		0.1328
PRKCE	rs41305590	0.0160966	G	A		-0.3809	0.1333		-0.3546	0.1644		-0.07274	0.7155		-0.1778	0.417		0.1333
PRKCE	rs41315872	0.0130785	A	T		0.414	0.1401		-0.01989	0.9438		0.2213	0.3153		-0.001571	0.9948		0.1401
PRKCE	rs17034455	0.0814889	T	C		0.0477	0.6859		0.02876	0.8083		0.085	0.3589		0.1419	0.1626		0.1626
PRKCE	rs2278773	0.0201207	C	G		0.2468	0.279		-0.07208	0.7532		-0.2316	0.194		-0.2349	0.2306		0.194
PRKCE	rs281506	0.137827	G	A		0.1038	0.2566		0.112	0.2232		0.05025	0.4837		0.02474	0.7536		0.2232
PRKCE	rs10495929	0.135815	A	G		-0.05059	0.5916		-0.1144	0.227		-0.0001551	0.9983		0.04217	0.6035		0.227
PRKCE	rs4953294	0.290744	A	G		-0.0788	0.2611		-0.02239	0.7508		-0.006956	0.8993		0.0174	0.7731		0.2611
PRKCE	rs6727386	0.252515	A	G		-0.07692	0.2807		-0.05612	0.4338		-0.01277	0.8199		0.01319	0.8305		0.2807
PRKCE	rs41281463	0.00603622	T	C		-0.4023	0.3269		0.249	0.5462		0.2083	0.5169		0.215	0.5424		0.3269
PRKCE	rs10191926	0.440644	C	T		0.05037	0.4181		0.05931	0.3427		0.04382	0.3695		0.03983	0.4578		0.3427
PRKCE	rs7557421	0.0533199	A	G		-0.02654	0.8491		0.08142	0.5613		0.1034	0.344		0.06499	0.5882		0.344
PRKCE	rs41311597	0.0231388	C	T		0.01178	0.954		0.1733	0.3985		-0.05004	0.7546		0.05049	0.774		0.3985
PRKCE	rs2249633	0.313906	G	A		0.04547	0.5045		0.05394	0.4302		0.001551	0.9768		0.04627	0.4267		0.4267
PRKCE	rs2278774	0.0201613	G	A		0.01429	0.9501		-0.1778	0.4379		0.01092	0.9513		-0.06348	0.7459		0.4379
PRKCE	rs41295952	0.00704225	G	C		-0.04799	0.8996		0.2959	0.4389		0.2054	0.4907		0.05776	0.86		0.4389
PRKCE	rs41281465	0.0120724	C	T		0.1458	0.6177		0.04196	0.8863		0.04443	0.8472		0.1831	0.4693		0.4693
PRKCE	rs10188306	0.207071	C	T		0.01007	0.8973		0.006122	0.9372		0.02872	0.6403		0.03496	0.6046		0.6046
PRKCE	rs4953299	0.261569	G	A		-0.01771	0.8051		0.01653	0.8188		0.005933	0.916		0.0296	0.6317		0.6317
PRKCE	rs34077350	0.00100604	A	G		-0.2314	0.8171		0.01335	0.9894		0.0251	0.9744		-0.04552	0.9578		0.8171
PRKCE	NT_022184.14_24695299	0	–	C		NaN
PRKCE	rs41305592	0	–	G		NaN
PRKCE	rs41305586	0	–	T		NaN
PRKCE	rs41308186	0	–	C		NaN
PRKCG	rs10420358	0.417505	G	C		-0.12	0.05891		-0.06222	0.3306		0.004929	0.9213		0.005277	0.9233		0.05891
PRKCG	rs307955	0.0231388	A	G		-0.2994	0.1602		0.2991	0.1627		0.1232	0.461		0.326	0.07503		0.07503
PRKCG	rs3745406	0.400202	C	T		-0.1107	0.08529		-0.04193	0.516		0.006702	0.8946		0.01152	0.8358		0.08529
PRKCG	rs2242245	0.00403226	C	T		-0.003064	0.9951		-0.6635	0.1882		-0.09172	0.8156		-0.1426	0.7412		0.1882
PRKCG	rs41275808	0.0130785	A	C		-0.1504	0.5924		-0.318	0.2597		0.1946	0.383		0.02558	0.9169		0.2597
PRKCG	rs41311973	0.0432596	G	C		0.05924	0.6966		-0.0159	0.9171		0.1058	0.3766		0.08924	0.497		0.3766
PRKCG	rs41275818	0	–	C		NaN
PRKCG	rs2547362	0	–	T		NaN
PRKCH	rs1088667	0.0643863	G	C		0.01527	0.9076		-0.04988	0.7059		-0.1495	0.146		-0.2012	0.07464		0.07464
PRKCH	rs1092184	0.186117	T	A		0.1359	0.1096		0.1084	0.2043		-0.03935	0.5546		-0.0638	0.3829		0.1096
PRKCH	rs1088679	0.135815	A	G		0.1101	0.2469		0.1355	0.156		0.00945	0.8992		0.007564	0.9265		0.156
PRKCH	NT_026437.11_42923553	0.00100604	T	G		-1.414	0.1573		0.01801	0.9857		-0.5914	0.4507		0.2653	0.7581		0.1573
PRKCH	rs1088680	0.148893	C	T		0.06223	0.4952		0.1283	0.1617		-0.006184	0.9312		0.003742	0.9621		0.1617
PRKCH	rs1092183	0.28672	A	G		0.09245	0.1955		0.06471	0.3675		0.001238	0.9824		-0.0401	0.5148		0.1955
PRKCH	rs10150621	0.0201207	T	C		0.2898	0.2035		0.1953	0.3941		-0.2017	0.2605		-0.1692	0.3906		0.2035
PRKCH	rs2296275	0.0131048	C	A		-0.3298	0.2405		0.09905	0.7258		-0.05841	0.7921		0.02384	0.922		0.2405
PRKCH	rs1536016	0.0342052	T	C		-0.08191	0.6446		-0.04764	0.7895		-0.03111	0.8231		-0.145	0.3425		0.3425
PRKCH	rs3742633	0.139839	G	A		0.08109	0.3436		-0.001656	0.9847		0.01678	0.8027		0.008523	0.9081		0.3436
PRKCH	rs2251380	0.0352823	C	G		-0.07943	0.6505		-0.02416	0.8908		-0.01054	0.9388		-0.1159	0.442		0.442
PRKCH	NT_026437.11_42788945	0.0714286	T	C		-0.04099	0.7374		-0.04199	0.7325		0.02206	0.8186		0.03754	0.7223		0.7223
PRKCH	rs41304373	0	–	C		NaN
PRKCQ	rs604663	0.460765	C	T		-0.1088	0.0873		-0.06031	0.3462		0.04874	0.3289		0.06796	0.2149		0.0873
PRKCQ	rs11258747	0.22837	A	C		0.0897	0.2511		0.03803	0.6284		-0.07855	0.1989		-0.1068	0.1115		0.1115
PRKCQ	rs2453	0.257545	T	C		-0.1089	0.1502		-0.07604	0.3176		-0.002622	0.9648		0.0006837	0.9916		0.1502
PRKCQ	rs7082071	0.230691	T	C		0.107	0.1713		0.04308	0.5839		-0.07182	0.2406		-0.09431	0.1575		0.1575
PRKCQ	rs2236380	0.296781	T	C		0.03928	0.5841		-0.03825	0.596		-0.05945	0.2897		-0.07946	0.1973		0.1973
PRKCQ	rs41284445	0.00909091	T	C		-0.2893	0.3903		0.1649	0.626		-0.307	0.2432		-0.003636	0.99		0.2432
PRKCQ	rs539103	0.0231388	C	A		-0.1424	0.4856		-0.07572	0.7123		0.1847	0.2474		0.1532	0.3826		0.2474
PRKCQ	rs2236379	0.256539	A	G		0.03914	0.6012		0.0422	0.5749		0.05764	0.3263		0.01105	0.8641		0.3263
PRKCQ	rs4750528	0.163984	G	A		-0.06027	0.4924		-0.05948	0.5003		0.02601	0.7051		0.001302	0.9862		0.4924
PRKCQ	rs643610	0.186117	A	G		0.01746	0.8328		0.01002	0.904		0.02374	0.7143		0.04036	0.571		0.571
PRKCQ	rs563798	0.118712	T	C		-0.01203	0.9005		-0.04352	0.6526		0.03726	0.6206		-0.01085	0.8956		0.6206
PTGS1	rs5788	0.10161	T	G		0.04488	0.6692		0.1538	0.1449		-0.1399	0.0884		-0.004317	0.9619		0.0884
PTGS1	rs12555242	0.0432596	C	T		0.07589	0.6256		-0.2533	0.1048		-0.02377	0.8458		-0.06216	0.6432		0.1048
PTGS1	rs4836885	0.10404	G	A		0.01468	0.8884		0.1346	0.1999		-0.1308	0.1091		-0.005062	0.955		0.1091
PTGS1	rs10306194	0.153924	T	G		0.08505	0.3282		-0.04046	0.6437		0.07258	0.2869		0.01994	0.7902		0.2869
PTGS1	rs5794	0.00705645	T	C		-0.242	0.5251		-0.3886	0.3094		0.04462	0.8814		-0.1726	0.5992		0.3094
PTGS1	rs2282169	0.160966	G	C		0.05342	0.5353		0.03242	0.7082		-0.06687	0.3223		0.02137	0.7735		0.3223
PTGS1	rs3842798	0.163984	G	A		0.03907	0.6515		0.04458	0.608		-0.06101	0.3689		0.02245	0.7636		0.3689
PTGS1	rs8046	0.0653924	G	A		0.05268	0.6868		-0.1136	0.387		0.08981	0.3815		0.06187	0.5832		0.3815
PTGS1	rs5789	0.0211268	A	C		0.07466	0.7254		0.1785	0.4032		-0.1033	0.5365		0.05394	0.7689		0.4032
PTGS1	rs1236913	0.0735887	T	C		-0.002181	0.9861		-0.02109	0.8664		-0.03973	0.6838		0.01085	0.9196		0.6838
PTGS1	rs41305483	0	–	T		NaN
PTGS2	rs5277	0.172032	C	G		0.2341	0.006069		0.04416	0.6079		0.05317	0.4298		-0.0212	0.7745		0.00607
PTGS2	rs20424	0.0221328	C	G		0.395	0.06947		0.01623	0.941		-0.07574	0.6586		-0.2745	0.1441		0.06947
PTGS2	rs4648276	0.122736	C	T		0.04363	0.6561		-0.0509	0.6052		-0.09762	0.2024		-0.1501	0.07395		0.07395
PTGS2	rs2206593	0.0523139	T	C		-0.01608	0.9054		-0.1552	0.2533		-0.06788	0.5216		-0.1059	0.3625		0.2533
PTGS2	rs5275	0.32998	G	A		0.02173	0.7496		-0.02626	0.7012		-0.005585	0.9166		-0.03334	0.5689		0.5689
PTGS2	rs5272	0	–	A		NaN
PTK2	rs41315635	0.0160966	T	A		0.3591	0.157		0.5814	0.02241		0.24	0.228		0.3433	0.116		0.02241
PTK2	rs41305527	0.00201207	A	G		1.166	0.09919		1.6	0.02419		0.2914	0.5996		0.7637	0.2097		0.02419
PTK2	rs56176100	0.0684105	A	T		-0.01873	0.8784		-0.1164	0.3436		-0.06659	0.4875		-0.2211	0.03515		0.03515
PTK2	rs41304218	0.0372233	T	C		0.3045	0.06615		0.1726	0.3005		0.1725	0.1843		0.1246	0.383		0.06615
PTK2	rs41316470	0.00100604	T	C		-0.368	0.713		-0.5172	0.607		-1.421	0.07753		-1.143	0.1968		0.07753
PTK2	rs41272407	0.00603622	G	A		0.1887	0.6457		0.4898	0.2349		0.1446	0.6563		0.2753	0.4402		0.2349
PTK2	rs41315639	0.147887	T	C		-0.004307	0.9615		-0.02019	0.8219		0.01929	0.7828		-0.0874	0.2549		0.2549
PTK2	NT_008046.15_55155649	0.496982	A	G		-0.05687	0.371		-0.03359	0.5992		-0.02465	0.6235		0.01232	0.8233		0.371
PTK2	rs41272413	0.00402414	A	G		0.09158	0.8552		0.2589	0.6076		-0.1626	0.679		-0.338	0.4332		0.4332
PTK2	rs62521881	0.311871	T	C		0.01304	0.852		0.02944	0.675		0.01455	0.7913		-0.04725	0.4337		0.4337
PTK2	NT_008046.15_54929130	0.300805	A	G		0.02756	0.6929		0.01619	0.8174		0.03435	0.531		-0.03101	0.6067		0.531
PTK2	rs10875458	0.460765	A	C		0.0382	0.5456		0.0297	0.6402		0.0008801	0.9859		-0.03159	0.5641		0.5456
PTK2	rs4434666	0.460765	C	T		0.0382	0.5456		0.0297	0.6402		0.0008801	0.9859		-0.03159	0.5641		0.5456
PTK2	rs7460	0.498994	A	T		-0.01287	0.8402		0.02537	0.6925		-0.01985	0.6923		0.03048	0.5799		0.5799
PTK2	rs41288630	0.138833	T	C		0.04364	0.63		0.01512	0.8681		-0.02567	0.7179		0.007434	0.9241		0.63
PTK2	rs45613837	0.455734	T	C		0.02734	0.6653		0.01547	0.8076		0.01563	0.7534		-0.01722	0.7528		0.6653
PTK2	rs41288628	0.00100604	T	C		-0.2185	0.8271		0.1884	0.8514		-0.337	0.6676		-0.1569	0.8556		0.6676
PTK2	rs41304216	0	–	C		NaN
PTK2	rs7839832	Failed
PTK2B	rs919492	0.445674	G	T		-0.07793	0.2209		-0.1511	0.01793		-0.07136	0.1518		-0.1199	0.02793		0.01793
PTK2B	rs10086852	0.450704	G	C		0.05839	0.3631		0.1219	0.05857		0.06787	0.1765		0.1165	0.03414		0.03414
PTK2B	rs751019	0.462777	G	T		-0.07767	0.2223		-0.1184	0.06388		-0.0306	0.5398		-0.04647	0.3965		0.06388
PTK2B	rs1030526	0.404427	A	G		0.06205	0.3292		0.1153	0.07076		-0.02902	0.56		0.01457	0.7901		0.07076
PTK2B	rs2278319	0.265594	T	C		-0.03145	0.6613		-0.1237	0.086		-0.03727	0.5072		-0.06295	0.3075		0.086
PTK2B	rs41276295	0.44165	T	C		0.06926	0.268		0.1033	0.1001		0.006184	0.8995		0.03241	0.5468		0.1001
PTK2B	rs2241661	0.44165	T	G		0.06926	0.268		0.1033	0.1001		0.006184	0.8995		0.03241	0.5468		0.1001
PTK2B	rs1316370	0.22837	A	G		0.02967	0.6943		0.1237	0.1026		0.06332	0.2836		0.08134	0.2096		0.1026
PTK2B	rs2241652	0.15996	C	T		0.009336	0.9151		0.03102	0.7246		0.1041	0.1286		0.09905	0.1881		0.1286
PTK2B	rs41315629	0.0160966	T	C		-0.234	0.3567		-0.2078	0.4156		0.2932	0.1434		0.1642	0.4563		0.1434
PTK2B	rs56373327	0.146881	C	T		-0.1254	0.1567		-0.09056	0.3092		-0.01083	0.8762		-0.01801	0.8136		0.1567
PTK2B	rs41276291	0.0140845	T	G		0.04507	0.8679		-0.3734	0.17		-0.04967	0.8154		-0.1745	0.4548		0.17
PTK2B	rs2241655	0.392354	A	G		0.06274	0.3267		0.08158	0.2043		0.003236	0.9485		0.01836	0.7387		0.2043
PTK2B	rs7005244	0.428427	G	A		-0.07632	0.223		-0.03317	0.5981		-0.007626	0.8769		-0.04683	0.3848		0.223
PTK2B	rs6988218	0.429577	T	A		-0.07529	0.2276		-0.03702	0.5553		-0.01007	0.8373		-0.05351	0.3203		0.2276
PTK2B	rs7005936	0.38833	T	C		0.05373	0.4027		0.07313	0.2569		0.003413	0.9459		0.0118	0.8308		0.2569
PTK2B	rs2241653	0.156942	T	A		-0.009594	0.908		-0.09123	0.2738		0.03323	0.6101		0.01033	0.8852		0.2738
PTK2B	rs748282	0.145875	T	G		0.04842	0.6007		0.1014	0.2755		0.05161	0.476		0.05511	0.4884		0.2755
PTK2B	rs7007145	0.39839	T	C		0.0574	0.3671		0.06911	0.2798		0.007606	0.8787		0.02148	0.6947		0.2798
PTK2B	rs748281	0.133803	T	C		0.07096	0.4535		0.1027	0.2805		0.01099	0.8821		0.01607	0.8435		0.2805
PTK2B	rs41316468	0.0171026	G	T		-0.2199	0.3725		-0.2299	0.3535		-0.1479	0.4449		-0.09655	0.6498		0.3535
PTK2B	rs41276293	0.00503018	A	G		0.3198	0.4764		-0.03123	0.9449		0.05837	0.8682		0.01428	0.9705		0.4764
PTK2B	rs41312168	0	–	T		NaN
PTK2B	rs34032878	0	–	G		NaN
PTK2B	NT_023666.17_5665976	0	–	C		NaN
PTK2B	NT_023666.17_5671188	0	–	C		NaN
PTK2B	rs2271920	Failed
PTPN11	rs41279090	0.0794769	T	C		-0.1774	0.1305		-0.1729	0.1424		-0.01544	0.8675		-0.04057	0.6896		0.1305
PTPN11	rs41304351	0.0110664	G	C		-0.407	0.1813		0.1167	0.7031		0.1798	0.4511		0.2207	0.3994		0.1813
PTPN11	rs41307084	0.0221328	T	C		-0.06824	0.7542		0.07174	0.7433		0.1626	0.3417		0.0971	0.6055		0.3417
PTPN11	rs41279092	0.0482897	T	C		-0.02963	0.8383		0.07193	0.6221		-0.03387	0.7658		-0.05589	0.6544		0.6221
PTPN11	rs41299183	0	–	A		NaN
PTPN6	rs41306425	0.00301811	T	C		-1.12	0.05259		0.6915	0.2342		-0.1149	0.8001		0.2802	0.5738		0.05259
PTPN6	rs10744724	0.0554435	G	A		-0.09826	0.4747		-0.005252	0.9697		-0.1381	0.2032		-0.1484	0.2133		0.2032
PTPN6	rs759053	0.118712	C	T		-0.04817	0.623		0.09789	0.3201		-0.07918	0.3033		-0.07022	0.4061		0.3033
PTPN6	rs11608598	0.406439	A	G		-0.04156	0.525		-0.006991	0.9153		0.001152	0.9823		0.0003265	0.9954		0.525
PTPN6	rs41306936	0	–	G		NaN
RAC1	rs34762204	0.131791	C	A		-0.03577	0.7093		0.05912	0.5398		-0.1348	0.07213		-0.1036	0.2088		0.07213
RAC1	rs3729796	0.00804829	C	T		-0.1363	0.702		-0.06601	0.8537		-0.4598	0.0984		-0.5405	0.07683		0.07683
RAC1	rs35530051	0.0895372	T	G		-0.08176	0.4669		0.02629	0.816		-0.09357	0.2873		-0.1308	0.1753		0.1753
RAC1	rs6954996	0.0272177	T	C		-0.09274	0.6395		0.08552	0.6665		-0.03459	0.8236		0.2263	0.1834		0.1834
RAC1	rs702483	0.450704	A	G		0.001441	0.9817		0.06163	0.3278		-0.02313	0.6373		0.0193	0.7202		0.3278
RAC1	rs836479	0.0714286	T	G		0.1028	0.3935		-0.02305	0.849		-0.03166	0.7374		0.005635	0.9567		0.3935
RAC1	rs836551	0.460765	C	G		-0.006476	0.9178		0.03943	0.5316		-0.02136	0.6633		0.01527	0.777		0.5316
RAC1	rs836478	Failed
RAF1	rs3729931	0.368209	A	G		0.03127	0.6289		0.245	0.0001489		-0.0006946	0.9891		0.06056	0.2795		0.00015
RAF1	rs5746223	0.10161	G	A		0.1214	0.223		0.3484	0.0004682		0.1328	0.08854		0.2421	0.004475		0.00047
RAF1	rs2290159	0.229376	C	G		0.06015	0.4024		0.2318	0.001253		0.09925	0.07905		0.1553	0.01205		0.00125
RAF1	rs1051208	0.140845	T	C		0.01504	0.8688		0.1226	0.1799		-0.1376	0.05321		-0.1232	0.1155		0.05321
RAF1	rs2596831	0.428571	C	G		0.02521	0.6814		0.08955	0.1464		0.0585	0.2241		0.07454	0.1583		0.1464
RAF1	rs2648367	0.21831	G	A		-0.002086	0.9783		-0.1002	0.1926		-0.007897	0.8952		-0.03492	0.5958		0.1926
RAF1	rs41293391	0	–	G		NaN
RHOA	rs3448	0.277666	T	C		-0.009835	0.8886		0.05372	0.4463		0.01974	0.72		0.05992	0.3214		0.3214
RHOA	rs8179164	Failed
SELP	rs6131	0.177062	A	G		0.1412	0.08131		0.1082	0.1845		0.07164	0.259		0.1106	0.1121		0.08131
SELP	rs3917740	0.190141	T	C		-0.0218	0.7899		0.0006299	0.9939		0.08633	0.1778		0.1191	0.09013		0.09013
SELP	rs6135	0.00102669	T	C		1.465	0.1432		-1.586	0.117		-0.2575	0.7423		-1.029	0.2328		0.117
SELP	rs6136	0.125755	G	T		0.01733	0.856		0.147	0.1252		0.04001	0.5926		0.1055	0.1982		0.1252
SELP	rs3917729	0.119718	A	G		0.09963	0.3079		0.01777	0.8565		0.1094	0.1524		0.07816	0.3525		0.1524
SELP	rs3917696	0.055332	T	C		0.1376	0.2987		0.1821	0.171		-0.0009246	0.9929		0.124	0.2762		0.171
SELP	rs6125	0.055332	T	C		0.1376	0.2987		0.1821	0.171		-0.0009246	0.9929		0.124	0.2762		0.171
SELP	rs3917739	0.367203	G	A		0.06705	0.312		0.04116	0.537		0.06671	0.1989		0.04749	0.4055		0.1989
SELP	rs2076074	0.227364	T	C		-0.009362	0.903		0.085	0.2707		-0.07283	0.2259		0.006619	0.9203		0.2259
SELP	rs732314	0.476861	A	G		-0.02897	0.6416		0.03115	0.6184		0.005993	0.9021		0.05158	0.3347		0.3347
SELP	rs6133	0.122736	A	C		-0.02071	0.8249		-0.09068	0.3348		0.008216	0.9112		0.01685	0.8351		0.3348
SELP	rs3917875	0.00503018	C	G		0.07415	0.8689		-0.2741	0.5437		-0.2525	0.474		-0.3035	0.4333		0.4333
SELP	rs3917731	0.296781	C	T		-0.02927	0.6758		0.02371	0.7361		-0.02296	0.6751		-0.01298	0.8293		0.6751
SHC1	rs3766921	0.0301811	C	G		-0.008882	0.9624		-0.006792	0.9714		0.2252	0.1259		0.3023	0.06121		0.06121
SHC1	rs41306219	0.00503018	T	C		0.2552	0.57		0.2519	0.5769		0.15	0.6708		0.3693	0.3402		0.3402
SHC1	rs41264269	0	–	C		NaN
SHC1	rs8191981	0	–	C		NaN
SYK	rs14979	0.0272177	A	G		0.1946	0.3255		-0.09028	0.65		-0.2493	0.1068		-0.3496	0.03912		0.03912
SYK	rs1760124	0.219316	C	T		-0.05394	0.4863		-0.1266	0.1035		-0.09274	0.1257		-0.1201	0.07077		0.07077
SYK	rs1049164	0.186117	A	G		-0.01239	0.8809		0.009723	0.9069		0.06632	0.3054		0.1158	0.1025		0.1025
SYK	rs914928	0.239919	T	C		-0.04685	0.53		-0.1147	0.1255		-0.09077	0.1192		-0.1016	0.1112		0.1112
SYK	rs41274658	0.055332	G	A		0.1027	0.4635		0.07889	0.5752		0.04319	0.6935		0.1818	0.1301		0.1301
SYK	rs55662037	0.0607287	T	C		-0.1847	0.1642		0.03118	0.8131		-0.1324	0.2049		-0.0001773	0.9988		0.1642
SYK	rs17568705	0.0171026	G	T		-0.1666	0.4993		0.3421	0.1672		-0.2025	0.2954		0.05542	0.7945		0.1672
SYK	rs290227	0.247984	T	C		0.0944	0.1977		0.08918	0.2261		0.03661	0.5251		0.08641	0.1723		0.1723
SYK	rs290228	0.117409	C	T		0.04587	0.6354		0.07949	0.4097		0.04005	0.6004		0.114	0.1748		0.1748
SYK	rs2306042	0.015121	C	T		0.3097	0.2363		0.008855	0.9731		-0.1702	0.4058		-0.186	0.4079		0.2363
SYK	rs158688	0.34507	G	A		-0.005416	0.9331		0.01765	0.7853		-0.05321	0.2916		-0.0586	0.2903		0.2903
SYK	rs2290890	0.125	A	G		-0.09249	0.3387		0.09894	0.3081		-0.01822	0.8097		0.05335	0.5197		0.3081
SYK	rs2278275	0.346076	C	T		0.04448	0.5054		0.03163	0.6375		0.0296	0.5714		0.0507	0.3772		0.3772
SYK	rs11787670	0.0684105	C	T		-0.04226	0.746		0.0471	0.7194		0.03739	0.7145		0.08005	0.4756		0.4756
SYK	rs158687	0.317907	C	T		-0.02693	0.6807		0.02818	0.6684		-0.02758	0.5907		-0.02208	0.6951		0.5907
SYK	rs158689	0.45171	A	T		0.01422	0.8147		-0.01192	0.845		0.0231	0.6266		0.007954	0.8788		0.6266
SYK	rs2290889	Failed
TBXA2R	rs5751	0	–	C		NaN
TBXAS1	rs2072179	0.0442656	G	A		-0.1093	0.4887		0.01686	0.9154		-0.2987	0.01531		-0.3583	0.00802		0.00802
TBXAS1	rs41315624	0.00100604	C	G		1.755	0.07893		1.607	0.1097		-0.1989	0.7998		0.2206	0.7979		0.07893
TBXAS1	rs41305939	0.00402414	T	C		-0.6021	0.2298		-0.01845	0.9708		-0.6624	0.09246		-0.7006	0.1053		0.09246
TBXAS1	rs6464448	0.122736	G	A		-0.08746	0.3719		-0.1522	0.1217		-0.01687	0.8261		0.006301	0.9405		0.1217
TBXAS1	rs17263191	0.0503018	C	T		-0.02538	0.8648		-0.05757	0.7007		0.01532	0.8955		-0.1702	0.1836		0.1836
TBXAS1	NT_007914.14_163319	0.171371	C	T		-0.08114	0.3273		-0.08167	0.3261		0.02857	0.6634		0.03198	0.6572		0.3261
TBXAS1	rs5763	0.0140845	A	C		-0.02194	0.9309		-0.05284	0.8354		0.1884	0.3436		0.2133	0.3289		0.3289
TBXAS1	NT_007914.13_244723	0.204225	A	G		0.07523	0.3595		-0.006588	0.9364		0.008502	0.895		-0.05669	0.4226		0.3595
TBXAS1	rs8192827	0.0342052	C	T		0.08067	0.6395		-0.137	0.4286		0.06552	0.6275		0.08055	0.587		0.4286
TBXAS1	rs41304200	0.00100604	G	T		0.7203	0.4714		0.6762	0.5012		0.5026	0.5209		0.4287	0.6181		0.4714
TBXAS1	rs41316459	0.0231855	C	T		-0.1491	0.4852		-0.1288	0.5484		-0.07893	0.6379		0.04148	0.8223		0.4852
TBXAS1	rs10242928	0.100604	A	T		-0.03509	0.7421		-0.03124	0.7707		-0.02055	0.8057		-0.05973	0.5151		0.5151
TBXAS1	rs41308870	0.0110664	A	T		0.008944	0.9766		0.07685	0.8019		-0.1351	0.5717		-0.06301	0.8102		0.5717
TBXAS1	rs41275021	0	–	G		NaN
TBXAS1	rs41316462	0	–	A		NaN
TBXAS1	rs41305942	0	–	G		NaN
TBXAS1	rs10255449	0	–	T		NaN
TBXAS1	rs5760	0	–	G		NaN
TBXAS1	rs6138	0	–	C		NaN
TEC	rs28514576	0.427565	C	T		0.0504	0.4182		0.1128	0.07109		0.0537	0.2701		0.05722	0.2847		0.07109
TEC	rs41312272	0.370221	C	T		0.1078	0.0866		0.1026	0.1048		0.0009147	0.9852		-0.0078	0.8855		0.0866
TEC	rs2071027	0.336016	G	A		-0.05749	0.3961		-0.09787	0.1503		-0.03064	0.5661		-0.03404	0.5615		0.1503
TEC	rs41310793	0.322938	G	A		-0.06249	0.3583		-0.08863	0.1947		-0.04481	0.4027		-0.04008	0.4957		0.1947
TEC	NT_006238.10_7874137	0.331992	T	C		-0.04804	0.4769		-0.08078	0.2338		-0.05245	0.3235		-0.04764	0.4144		0.2338
TEC	rs41303779	0.334004	G	A		-0.04637	0.493		-0.07762	0.2534		-0.04497	0.3983		-0.04018	0.4922		0.2534
TEC	rs41312274	0.142857	C	G		-0.003458	0.9693		-0.1018	0.2601		0.06575	0.3501		0.02794	0.7179		0.2601
TEC	rs2271173	0.328947	T	C		-0.05731	0.4056		-0.06958	0.3131		-0.05795	0.2846		-0.04312	0.4693		0.2846
TEC	NT_006238.10_7871929	0.238431	A	G		-0.01626	0.8291		-0.06883	0.3632		-0.0239	0.6878		-0.03512	0.5908		0.3632
TEC	rs41305777	0.256539	T	C		-0.03233	0.6642		-0.06407	0.3918		-0.02156	0.7134		-0.03481	0.5893		0.3918
TEC	rs41309284	0.256539	C	A		-0.03233	0.6642		-0.06407	0.3918		-0.02156	0.7134		-0.03481	0.5893		0.3918
TEC	rs45527131	0.0221328	G	C		-0.09303	0.6695		0.08787	0.6883		-0.02045	0.9048		-0.1395	0.4574		0.4574
THBS1	rs9920929	0.0342052	A	G		-0.2404	0.1504		0.1927	0.2516		0.1137	0.3848		0.3552	0.01296		0.01296
THBS1	rs41305276	0.0120724	A	G		0.3727	0.2016		0.5742	0.05003		-0.1671	0.4658		0.03794	0.8802		0.05003
THBS1	rs1051442	0.163984	A	G		-0.08642	0.3324		-0.09435	0.2924		-0.02808	0.6881		-0.114	0.1371		0.1371
THBS1	rs17632916	0.163984	G	A		-0.08642	0.3324		-0.09435	0.2924		-0.02808	0.6881		-0.114	0.1371		0.1371
THBS1	rs2228262	0.112676	G	A		0.0201	0.8464		-0.009521	0.9273		-0.03733	0.6466		-0.1245	0.1629		0.1629
THBS1	rs2664141	0.288732	A	G		-0.04731	0.5083		-0.08513	0.236		-0.01106	0.8435		-0.05028	0.4137		0.236
THBS1	rs41308582	0.00705645	T	A		-0.2718	0.4732		-0.3378	0.3747		-0.1183	0.6946		-0.1211	0.715		0.3747
THBS1	rs753599	0.125755	T	C		0.04586	0.631		-0.03304	0.7306		0.007832	0.9165		0.04408	0.5911		0.5911
THBS1	rs2292305	0.127767	C	T		0.02796	0.7666		-0.03971	0.675		-0.007807	0.9157		0.02485	0.7589		0.675
THBS1	rs41305270	0	–	T		NaN
TLN1	rs3829078	0.118712	G	A		0.1665	0.08585		0.1362	0.1624		0.1705	0.02427		0.1523	0.06748		0.02427
TLN1	rs867194	0.280684	C	T		-0.1571	0.0243		-0.04914	0.4842		-0.02092	0.7022		-0.00451	0.9402		0.0243
TLN1	rs41313454	0.00100604	T	C		-0.4263	0.67		-0.4454	0.6578		-1.739	0.02799		-1.518	0.08117		0.02799
TLN1	rs41298204	0.00100604	C	G		-2.154	0.03097		-1.764	0.07893		-1.436	0.06592		-1.051	0.2214		0.03097
TLN1	rs10814270	0.0643863	T	C		0.08727	0.5143		0.2826	0.03524		-0.02315	0.8254		0.02506	0.8278		0.03524
TLN1	rs1998308	0.344064	A	T		0.1258	0.05755		0.1377	0.03859		0.01965	0.7055		0.02861	0.6163		0.03859
TLN1	rs10972567	0.402414	A	C		0.1023	0.1202		0.1332	0.04387		0.05894	0.2528		0.07794	0.1683		0.04387
TLN1	rs741917	0.28125	T	C		-0.14	0.04522		-0.04532	0.5196		-0.00803	0.8835		0.01249	0.8357		0.04522
TLN1	rs10972558	0.230382	G	C		-0.1503	0.04846		-0.04007	0.6014		-0.02261	0.7051		0.01873	0.7753		0.04846
TLN1	rs41306102	0.0261569	G	A		-0.3598	0.0627		-0.07266	0.7089		0.03396	0.8227		0.2036	0.2206		0.0627
TLN1	rs3793537	0.290744	C	G		-0.01788	0.7978		-0.129	0.06545		-0.02705	0.6212		-0.04109	0.4942		0.06545
TLN1	rs2857802	0.375252	C	T		-0.1197	0.06694		-0.04285	0.5148		-0.005005	0.9222		0.01508	0.7888		0.06694
TLN1	rs2295795	0.288732	A	G		-0.01146	0.8708		-0.1287	0.06877		-0.03515	0.5242		-0.0528	0.3836		0.06877
TLN1	rs2071676	0.343058	T	C		-0.1135	0.08132		-0.06076	0.3536		-0.05717	0.262		-0.02623	0.6398		0.08132
TLN1	rs1534847	0.292757	G	A		-0.02872	0.684		-0.1215	0.0863		-0.04347	0.432		-0.06326	0.2976		0.0863
TLN1	rs2236288	0.217304	G	C		0.0001394	0.9985		-0.1302	0.08857		-0.06611	0.2679		-0.09294	0.1558		0.08857
TLN1	rs1243872	0.45674	G	T		0.08363	0.1971		0.1097	0.09207		0.04219	0.4065		0.04188	0.4533		0.09207
TLN1	rs1538535	0.28169	A	G		-0.03908	0.5838		-0.116	0.1051		-0.04733	0.397		-0.06403	0.2968		0.1051
TLN1	rs3763630	0.186117	A	G		0.01654	0.8383		-0.1312	0.1066		-0.03909	0.54		-0.0754	0.2814		0.1066
TLN1	rs11541908	0.278672	T	C		-0.01329	0.8521		-0.1131	0.1139		-0.03137	0.5742		-0.05089	0.4064		0.1139
TLN1	rs10814274	0.421529	A	G		-0.09562	0.1256		0.04476	0.476		0.01398	0.7753		0.03551	0.5089		0.1256
TLN1	rs1951432	0.340726	A	G		0.09758	0.137		0.05037	0.4457		0.04204	0.4148		0.04308	0.4467		0.137
TLN1	rs41277063	0.00100604	T	C		-1.467	0.1422		0.08761	0.9306		0.1142	0.8843		0.3214	0.7093		0.1422
TLN1	rs41298202	0.0221328	T	C		-0.3026	0.1646		-0.2791	0.2023		-0.01246	0.9419		-0.1425	0.4477		0.1646
TLN1	rs2249250	0.316901	G	T		0.008283	0.9032		-0.09455	0.1668		-0.04382	0.4125		-0.06935	0.2372		0.1668
TLN1	rs41277061	0.00503018	T	C		-0.09505	0.8324		-0.03031	0.9465		-0.4719	0.1805		-0.4538	0.2411		0.1805
TLN1	rs1243874	0.0160966	A	T		0.2826	0.2367		-0.02516	0.9166		0.004062	0.9828		-0.1728	0.4021		0.2367
TLN1	rs4879924	0.143863	G	A		0.04155	0.6409		-0.02906	0.7455		0.07446	0.287		0.01393	0.8562		0.287
TLN1	rs41303237	0.00905433	G	C		0.3501	0.2975		0.09944	0.7685		-0.1474	0.5766		0.02096	0.9424		0.2975
TLN1	rs7858447	0.162978	C	T		0.08399	0.3044		0.08027	0.3289		0.04358	0.4965		0.04802	0.4951		0.3044
TLN1	rs4879923	0.366197	C	T		-0.01162	0.8596		-0.04811	0.4662		-0.03337	0.5177		-0.05716	0.3127		0.3127
TLN1	rs3763629	0.0955734	C	T		0.1053	0.3372		0.02524	0.8191		0.08568	0.3198		0.05196	0.583		0.3198
TLN1	rs56221655	0.056338	A	G		-0.05097	0.7139		-0.09222	0.5091		0.09299	0.3942		0.05078	0.672		0.3942
TLN1	rs7853785	0.0482897	C	G		-0.07384	0.6111		-0.1214	0.4056		0.04736	0.6771		-0.0537	0.6673		0.4056
TLN1	rs35461988	0.0187638	G	A		0.01431	0.954		0.06311	0.8025		0.09851	0.6089		-0.0131	0.9507		0.6089
TLN1	rs2071675	0.0663984	A	G		0.04494	0.7165		0.06324	0.6111		-0.02068	0.831		-0.0402	0.7056		0.6111
TLN1	rs55883449	0	–	C		NaN
TLN1	rs41313452	0	–	G		NaN
TUBB1	rs10485828	0.204225	C	G		-0.0445	0.5708		-0.003431	0.9653		0.05774	0.3484		0.0695	0.304		0.304
TUBB1	rs34524896	0.0412475	T	C		-0.1279	0.4205		0.02882	0.8567		-0.04912	0.693		0.03802	0.7809		0.4205
TUBB1	rs6070697	0.192153	T	C		-0.02356	0.7659		0.007542	0.9244		-0.04697	0.4503		-0.0271	0.6919		0.4503
TUBB1	rs41303899	0.00100604	T	C		-0.3639	0.7161		-0.4673	0.6421		-0.04663	0.9525		0.04412	0.9591		0.6421
VAV1	rs186295	0.123992	T	C		-0.06026	0.5336		-0.002625	0.9785		-0.1747	0.02133		-0.2249	0.00681		0.00681
VAV1	rs7258040	0.124748	A	G		-0.03587	0.7028		-0.1859	0.04869		-0.06803	0.3548		-0.0488	0.5459		0.04869
VAV1	rs347033	0.17505	G	A		-0.06816	0.3956		-0.1555	0.05346		-0.06205	0.3228		-0.04177	0.5448		0.05346
VAV1	rs41315076	0.00603622	T	C		0.555	0.176		0.7906	0.05489		0.2205	0.4925		0.1916	0.5872		0.05489
VAV1	rs331679	0.283702	T	C		0.07029	0.2966		0.05044	0.4563		-0.08677	0.09987		-0.04628	0.4253		0.09987
VAV1	rs36097961	0.0855131	T	C		0.0346	0.7561		-0.06242	0.5772		0.1298	0.1365		0.04106	0.6687		0.1365
VAV1	rs625828	0.447686	A	T		-0.01098	0.8625		-0.0228	0.7205		0.006584	0.895		0.005588	0.9187		0.7205
VAV1	rs41306365	0	–	C		NaN
VAV3	rs17229705	0.0583501	G	A		0.4592	0.0009434		0.2323	0.09737		0.1628	0.1356		0.1156	0.3355		0.00094
VAV3	rs12410842	0.0593561	A	G		0.389	0.004839		0.2128	0.1262		0.1877	0.08286		0.1408	0.237		0.00484
VAV3	rs2769668	0.0593561	T	C		0.389	0.004839		0.2128	0.1262		0.1877	0.08286		0.1408	0.237		0.00484
VAV3	rs7416884	0.365854	G	C		0.1493	0.02324		0.03446	0.5998		0.015	0.7716		0.03861	0.4972		0.02324
VAV3	rs12403266	0.182093	G	C		-0.1426	0.08737		-0.08551	0.3083		-0.05712	0.3821		-0.05086	0.4788		0.08737
VAV3	rs17229647	0.0295359	C	T		-0.07032	0.72		-0.07087	0.7161		-0.2193	0.1535		-0.1057	0.5312		0.1535
VAV3	rs2494069	0.21831	G	A		-0.09346	0.2421		-0.108	0.1785		0.002642	0.9664		0.02123	0.7575		0.1785
VAV3	NT_019273.17_4384116	0.00905433	C	G		-0.348	0.2514		-0.394	0.1962		-0.02186	0.9267		-0.1385	0.5957		0.1962
VAV3	rs7516071	0.154013	G	A		-0.086	0.3657		0.1175	0.2112		0.03825	0.6095		0.06777	0.4055		0.2112
VAV3	rs2296877	0.162978	T	G		-0.05382	0.55		0.05154	0.5689		-0.08106	0.2518		-0.039	0.6161		0.2518
VAV3	rs6672483	0.381288	T	C		-0.07539	0.2523		-0.06729	0.3095		0.03798	0.4626		0.03094	0.586		0.2523
VAV3	rs17020006	0.0100604	C	T		-0.2948	0.3108		-0.3075	0.2928		-0.03456	0.8794		-0.1208	0.6291		0.2928
VAV3	rs2494070	0.393908	G	A		0.03417	0.6132		-0.008485	0.8996		-0.05434	0.3048		-0.05661	0.3289		0.3048
VAV3	rs41312682	0.00907258	C	A		0.3041	0.366		-0.04422	0.896		0.2649	0.3163		-0.0096	0.9737		0.3163
VAV3	rs6583048	0.208249	C	T		-0.06593	0.4117		-0.03414	0.6724		0.05993	0.3401		-0.006139	0.9292		0.3401
VAV3	rs17236099	0.0382294	A	G		-0.1169	0.4643		-0.01168	0.942		0.09951	0.4271		0.1302	0.3441		0.3441
VAV3	rs7528153	0.287726	T	A		-0.000258	0.9972		-0.02233	0.7596		-0.002229	0.9687		-0.02671	0.6688		0.6688
VAV3	rs41278460	Failed
VIPR1	rs8913	0.464789	G	A		0.1023	0.09948		0.0883	0.1571		0.01164	0.8111		-0.002186	0.9674		0.09948
VIPR1	rs9677	0.476861	A	G		-0.0752	0.2248		-0.08901	0.1527		-0.02658	0.5845		-0.05583	0.2952		0.1527
VIPR1	rs406360	0.370221	C	T		-0.04745	0.4568		0.02798	0.6625		0.003581	0.943		0.07796	0.1556		0.1556
VIPR1	rs342511	0.479879	G	A		0.08309	0.1855		0.02755	0.6625		-0.005686	0.908		-0.02701	0.6173		0.1855
VIPR1	rs41305989	0.00100604	G	C		-0.07925	0.9369		0.57	0.5707		0.3303	0.6739		1.137	0.1867		0.1867
VIPR1	rs2276829	0.140845	C	G		0.05582	0.5265		0.06607	0.4557		0.08888	0.1972		0.05598	0.4601		0.1972
VIPR1	rs896	0.439638	A	G		0.06154	0.3432		0.01953	0.7648		-0.05536	0.2758		-0.07112	0.2022		0.2022
VIPR1	rs168207	0.466801	A	G		0.07117	0.2554		0.01647	0.7935		-0.006944	0.8874		-0.02459	0.6479		0.2554
VIPR1	rs55940287	0.0120724	T	C		-0.3048	0.2964		-0.1407	0.6317		-0.04826	0.8329		0.05965	0.8123		0.2964
VIPR1	rs413042	0.0221328	C	G		0.005954	0.9772		-0.1987	0.3423		-0.1397	0.392		-0.1853	0.3009		0.3009
VIPR1	rs41289580	0.0150905	T	G		0.1357	0.5808		-0.001359	0.9956		0.06557	0.7334		-0.0851	0.6873		0.5808
VIPR1	rs41289578	0	–	G		NaN

## Sheet: Table B
Table B
						PC	PC		FC	FC		minimum
gene	snp	MAF	A1	A2		BETA	P value		BETA	P value		P value
GP6	rs41306982	0.173038	T	C		-1.15	<1x10-16		-0.9674	<1x10-16		<1x10-16
GP6	rs11084382	0.22837	A	G		-0.8406	<1x10-16		-0.6919	<1x10-16		<1x10-16
GP6	rs1613662	0.172032	G	A		-1.136	<1x10-16		-0.951	<1x10-16		<1x10-16
GP6	rs1654416	0.187123	G	A		-0.9248	<1x10-16		-0.7894	<1x10-16		<1x10-16
GP6	rs1654439	0.174044	T	G		-1.043	<1x10-16		-0.8985	<1x10-16		<1x10-16
GP6	rs1671150	0.190141	T	C		-0.9092	<1x10-16		-0.7702	<1x10-16		<1x10-16
GP6	rs1671152	0.167677	A	C		-1.062	<1x10-16		-0.8945	<1x10-16		<1x10-16
GP6	rs1671153	0.190141	C	A		-0.9092	<1x10-16		-0.7702	<1x10-16		<1x10-16		Association between platelet functional traits in response to CRP-XL (PC and FC) and GP6 single nucleotide polymorphisms (SNPs). Beta values and p values are shown for the association between 42 SNPs in GP6 and each functional trait in response to CRP-XL. Colour coding indicates the level of significance from blue (p<0.10), green (p<0.05), yellow (p<0.01), gold (p<0.005), light orange (p<0.001), …
GP6	rs1671214	0.308853	T	C		-0.6135	<1x10-16		-0.523	8.8x10-15		<1x10-16
GP6	rs1671218	0.34004	C	T		-0.5556	<1x10-16		-0.4669	1.6x10-12		<1x10-16
GP6	rs2304167	0.190141	C	T		-0.9092	<1x10-16		-0.7702	<1x10-16		<1x10-16
GP6	rs1671176	0.264588	T	G		-0.5913	1.1x10-16		-0.5128	7.1x10-13		1.1x10-16
GP6	rs1654431	0.453722	G	A		-0.3088	2.231e-06		-0.2626	6.037e-05		2.231e-06
GP6	rs1654495	0.45674	G	T		0.2817	4.3e-06		0.2486	5.144e-05		4.3e-06
GP6	rs1654498	0.442656	G	A		0.2737	6.508e-06		0.2377	9.382e-05		6.508e-06
GP6	rs10424969	0.109658	G	T		0.4463	7.977e-06		0.4291	1.773e-05		7.977e-06
GP6	rs1671169	0.232394	A	G		0.3193	8.914e-06		0.2937	4.494e-05		8.914e-06
GP6	rs1654504	0.22334	A	G		0.3232	1.007e-05		0.2603	0.0003931		1.007e-05
GP6	rs2124089	0.0915493	G	C		0.4617	1.638e-05		0.4405	3.978e-05		1.638e-05
GP6	rs12609974	0.301811	C	T		0.2859	3.351e-05		0.2456	0.0003771		3.351e-05
GP6	rs4806637	0.0583501	C	T		0.54	4.135e-05		0.4902	0.0002018		4.135e-05
GP6	rs1043673	0.410463	A	C		0.2622	4.394e-05		0.2316	0.0003146		4.394e-05
GP6	rs11669150	0.205231	G	A		0.3055	5.768e-05		0.2662	0.0004665		5.768e-05
GP6	rs8113032	0.442656	A	G		0.2571	9.08e-05		0.1865	0.004672		9.08e-05
GP6	rs1654410	0.493964	G	A		-0.241	0.000104		-0.2149	0.0005492		0.000104
GP6	rs703467	0.255533	T	C		0.2576	0.0002604		0.2178	0.002053		0.0002604
GP6	rs10415310	0.342799	G	A		0.24	0.0002978		0.2253	0.0007108		0.0002978
GP6	rs17836542	0.0422535	G	C		0.5133	0.0006139		0.5337	0.0003648		0.0003648
GP6	rs11881471	0.102616	A	G		0.3575	0.0004202		0.3053	0.002637		0.0004202
GP6	rs4029	0.117944	G	A		0.331	0.0008569		0.2975	0.002753		0.0008569
GP6	rs16986158	0.0855131	G	T		0.3572	0.001352		0.3012	0.006957		0.001352
GP6	rs10418743	0.0865191	T	C		0.3491	0.002485		0.2819	0.01471		0.002485
GP6	rs41300084	0.0352823	G	C		0.4991	0.003411		0.451	0.008181		0.003411
GP6	rs11667105	0.33871	T	C		0.1732	0.009011		0.149	0.02463		0.009011
GP6	rs17836526	0.0241449	A	T		0.5087	0.01137		0.4169	0.03822		0.01137
GP6	rs3745912	0.138833	A	G		0.2192	0.0158		0.1874	0.03918		0.0158
GP6	rs12981732	0.2334	A	G		0.1015	0.1729		0.1114	0.1346		0.1346
GP6	rs41275822	0.0311871	A	G		0.2085	0.2472		0.2567	0.1541		0.1541
GP6	rs12973968	0.21831	C	G		0.07916	0.2927		0.08934	0.2348		0.2348
GP6	rs1059211	0.230382	A	G		0.07452	0.3202		0.07853	0.2948		0.2948
GP6	rs11880295	0.0704225	A	G		0.0004637	0.9971		-0.04432	0.7239		0.7239
GP6	rs45502193	0	–	G		NaN
